# Supplementary material for: Rainfall trends and variation in the Maasai Mara ecosystem and their implications for animal population and biodiversity dynamics
Source: PLoS One. 2018 Sep 19;13(9):e0202814. doi: 10.1371/journal.pone.0202814 (PMC6145597; doi:10.1371/journal.pone.0202814)
Supplement: S1 Data — Rainfall data comprising recordings from 15 stations in the Mara region of Kenya. KMD, Kenya Meteorological Department; MMEMP, Maasai Mara Ecological Monitoring Programme; NA, not available; Rainfall (mm), records verified for analysis; Source of verification; Rain_imp, rainfall records in mm including imputed values used in analyses. (XLSX) [file pone.0202814.s001.xlsx]

## Sheet: Mararain_interpolated_GB
	Station	Date	Time	Year	Month	Rainfall from monthly cards (KMD) in mm	Rainfall from ledger book (KMD) in mm	Rainfall from Ogutu et al. 2008 in mm	Rainfall from Prof. Kay Holkamp in mm	Rainfall (mm)	Frequency	Source	Predicted rainfall (mm)	Rain_imp
1	Keekorok Hydromet station	Jan-65	1	1965	1	106.4	106.8	106.8	NA	106.4	Daily	KMD: monthly cards		106.4
2	Keekorok Hydromet station	Feb-65	2	1965	2	66	66	66	NA	66	Daily	KMD: monthly cards		66
3	Keekorok Hydromet station	Mar-65	3	1965	3	NA	no entry	98.2	NA	NA		KMD: ledger book	110.48	110.5
4	Keekorok Hydromet station	Apr-65	4	1965	4	114.8	114.8	114.8	NA	114.8	Daily	KMD: monthly cards		114.8
5	Keekorok Hydromet station	May-65	5	1965	5	147.2	147.2	147.2	NA	147.2	Daily	KMD: monthly cards		147.2
6	Keekorok Hydromet station	Jun-65	6	1965	6	58.3	58.3	58.3	NA	58.3	Daily	KMD: monthly cards		58.3
7	Keekorok Hydromet station	Jul-65	7	1965	7	NA	28.1	28.1	NA	28.1	Daily	KMD: ledger book		28.1
8	Keekorok Hydromet station	Aug-65	8	1965	8	NA	21.9	21.9	NA	21.9	Daily	KMD: ledger book		21.9
9	Keekorok Hydromet station	Sep-65	9	1965	9	NA	no entry	38.4	NA	NA		KMD: ledger book	58.0291	58
10	Keekorok Hydromet station	Oct-65	10	1965	10	65.2	65.2	65.2	NA	65.2	Daily	KMD: monthly cards		65.2
11	Keekorok Hydromet station	Nov-65	11	1965	11	NA	no entry	58.6	NA	NA		KMD: ledger book	87.144	87.1
12	Keekorok Hydromet station	Dec-65	12	1965	12	NA	no entry	92.6	NA	NA		KMD: ledger book	105.743	105.7
13	Keekorok Hydromet station	Jan-66	13	1966	1	73.1	73.1	73.1	NA	73.1	Daily	KMD: monthly cards		73.1
14	Keekorok Hydromet station	Feb-66	14	1966	2	70.6	70.6	70.6	NA	70.6	Daily	KMD: monthly cards		70.6
15	Keekorok Hydromet station	Mar-66	15	1966	3	183	183	183	NA	183	Daily	KMD: monthly cards		183
16	Keekorok Hydromet station	Apr-66	16	1966	4	164.8	164.8	164.8	NA	164.8	Daily	KMD: monthly cards		164.8
17	Keekorok Hydromet station	May-66	17	1966	5	36.1	36.1	36.1	NA	36.1	Daily	KMD: monthly cards		36.1
18	Keekorok Hydromet station	Jun-66	18	1966	6	40.4	40.4	40.4	NA	40.4	Daily	KMD: monthly cards		40.4
19	Keekorok Hydromet station	Jul-66	19	1966	7	32.7	32.7	32.7	NA	32.7	Daily	KMD: monthly cards		32.7
20	Keekorok Hydromet station	Aug-66	20	1966	8	30.4	30.4	30.4	NA	30.4	Daily	KMD: monthly cards		30.4
21	Keekorok Hydromet station	Sep-66	21	1966	9	190.5	190.5	190.5	NA	190.5	Daily	KMD: monthly cards		190.5
22	Keekorok Hydromet station	Oct-66	22	1966	10	30	30	30	NA	30	Daily	KMD: monthly cards		30
23	Keekorok Hydromet station	Nov-66	23	1966	11	45.4	45.4	45.4	NA	45.4	Daily	KMD: monthly cards		45.4
24	Keekorok Hydromet station	Dec-66	24	1966	12	26.7	26.7	26.7	NA	26.7	Daily	KMD: monthly cards		26.7
25	Keekorok Hydromet station	Jan-67	25	1967	1	42.9	42.9	42.9	NA	42.9	Daily	KMD: monthly cards		42.9
26	Keekorok Hydromet station	Feb-67	26	1967	2	54.3	54.3	54.3	NA	54.3	Daily	KMD: monthly cards		54.3
27	Keekorok Hydromet station	Mar-67	27	1967	3	85.1	85.1	85.1	NA	85.1	Daily	KMD: monthly cards		85.1
28	Keekorok Hydromet station	Apr-67	28	1967	4	232.9	232.9	232.9	NA	232.9	Daily	KMD: monthly cards		232.9
29	Keekorok Hydromet station	May-67	29	1967	5	141.7	141.7	141.7	NA	141.7	Daily	KMD: monthly cards		141.7
30	Keekorok Hydromet station	Jun-67	30	1967	6	79	79	79	NA	79	Daily	KMD: monthly cards		79
31	Keekorok Hydromet station	Jul-67	31	1967	7	46	46	46	NA	46	Daily	KMD: monthly cards		46
32	Keekorok Hydromet station	Aug-67	32	1967	8	18.3	18.3	18.3	NA	18.3	Daily	KMD: monthly cards		18.3
33	Keekorok Hydromet station	Sep-67	33	1967	9	10.3	10.3	10.3	NA	10.3	Daily	KMD: monthly cards		10.3
34	Keekorok Hydromet station	Oct-67	34	1967	10	60.2	60.2	60.2	NA	60.2	Daily	KMD: monthly cards		60.2
35	Keekorok Hydromet station	Nov-67	35	1967	11	71.8	71.8	71.8	NA	71.8	Daily	KMD: monthly cards		71.8
36	Keekorok Hydromet station	Dec-67	36	1967	12	158.5	158.5	158.5	NA	158.5	Daily	KMD: monthly cards		158.5
37	Keekorok Hydromet station	Jan-68	37	1968	1	NA	no entry	NA	NA	NA		KMD: ledger book	92.1421	92.1
38	Keekorok Hydromet station	Feb-68	38	1968	2	41.3	41.3	NA	NA	41.3	Daily	KMD: monthly cards		41.3
39	Keekorok Hydromet station	Mar-68	39	1968	3	NA	no entry	NA	NA	NA		KMD: ledger book	110.286	110.3
40	Keekorok Hydromet station	Apr-68	40	1968	4	NA	no entry	NA	NA	NA		KMD: ledger book	139.64	139.6
41	Keekorok Hydromet station	May-68	41	1968	5	NA	no entry	NA	NA	NA		KMD: ledger book	94.9151	94.9
42	Keekorok Hydromet station	Jun-68	42	1968	6	NA	no entry	NA	NA	NA		KMD: ledger book	74.039	74
43	Keekorok Hydromet station	Jul-68	43	1968	7	NA	no entry	NA	NA	NA		KMD: ledger book	50.7602	50.8
44	Keekorok Hydromet station	Aug-68	44	1968	8	NA	no entry	NA	NA	NA		KMD: ledger book	56.3178	56.3
45	Keekorok Hydromet station	Sep-68	45	1968	9	NA	no entry	NA	NA	NA		KMD: ledger book	57.8345	57.8
46	Keekorok Hydromet station	Oct-68	46	1968	10	NA	no entry	NA	NA	NA		KMD: ledger book	49.7842	49.8
47	Keekorok Hydromet station	Nov-68	47	1968	11	NA	no entry	NA	NA	NA		KMD: ledger book	86.9493	86.9
48	Keekorok Hydromet station	Dec-68	48	1968	12	NA	no entry	NA	NA	NA		KMD: ledger book	105.548	105.5
49	Keekorok Hydromet station	Jan-69	49	1969	1	NA	no entry	NA	NA	NA		KMD: ledger book	92.0773	92.1
50	Keekorok Hydromet station	Feb-69	50	1969	2	NA	no entry	NA	NA	NA		KMD: ledger book	82.9228	82.9
51	Keekorok Hydromet station	Mar-69	51	1969	3	NA	no entry	NA	NA	NA		KMD: ledger book	110.221	110.2
52	Keekorok Hydromet station	Apr-69	52	1969	4	NA	no entry	NA	NA	NA		KMD: ledger book	139.575	139.6
53	Keekorok Hydromet station	May-69	53	1969	5	NA	73.5	NA	NA	73.5	Daily	KMD: ledger book		73.5
54	Keekorok Hydromet station	Jun-69	54	1969	6	NA	38.5	NA	NA	38.5	Daily	KMD: ledger book		38.5
55	Keekorok Hydromet station	Jul-69	55	1969	7	NA	5.2	NA	NA	5.2	Daily	KMD: ledger book		5.2
56	Keekorok Hydromet station	Aug-69	56	1969	8	NA	28	NA	NA	28	Daily	KMD: ledger book		28
57	Keekorok Hydromet station	Sep-69	57	1969	9	29	31	NA	NA	29	Daily	KMD: monthly cards		29
58	Keekorok Hydromet station	Oct-69	58	1969	10	21.5	19.6	NA	NA	21.5	Daily	KMD: monthly cards		21.5
59	Keekorok Hydromet station	Nov-69	59	1969	11	82.7	82.7	NA	NA	82.7	Daily	KMD: monthly cards		82.7
60	Keekorok Hydromet station	Dec-69	60	1969	12	121.7	110.7	NA	NA	121.7	Daily	KMD: monthly cards		121.7
61	Keekorok Hydromet station	Jan-70	61	1970	1	227	206.4	206.4	NA	227	Daily	KMD: monthly cards		227
62	Keekorok Hydromet station	Feb-70	62	1970	2	81.6	81.6	81.6	NA	81.6	Daily	KMD: monthly cards		81.6
63	Keekorok Hydromet station	Mar-70	63	1970	3	151	137.3	137.3	NA	151	Daily	KMD: monthly cards		151
64	Keekorok Hydromet station	Apr-70	64	1970	4	65	65	65	NA	65	Daily	KMD: monthly cards		65
65	Keekorok Hydromet station	May-70	65	1970	5	123.5	112.3	112.3	NA	123.5	Daily	KMD: monthly cards		123.5
66	Keekorok Hydromet station	Jun-70	66	1970	6	51.7	51.7	51.7	NA	51.7	Daily	KMD: monthly cards		51.7
67	Keekorok Hydromet station	Jul-70	67	1970	7	26.3	35.3	35.3	NA	26.3	Daily	KMD: monthly cards		26.3
68	Keekorok Hydromet station	Aug-70	68	1970	8	53.9	49	49	NA	53.9	Daily	KMD: monthly cards		53.9
69	Keekorok Hydromet station	Sep-70	69	1970	9	69.4	69.4	69.4	NA	69.4	Daily	KMD: monthly cards		69.4
70	Keekorok Hydromet station	Oct-70	70	1970	10	49.5	45	45	NA	49.5	Daily	KMD: monthly cards		49.5
71	Keekorok Hydromet station	Nov-70	71	1970	11	67.1	67.1	67.1	NA	67.1	Daily	KMD: monthly cards		67.1
72	Keekorok Hydromet station	Dec-70	72	1970	12	82.7	83.4	83.4	NA	82.7	Daily	KMD: monthly cards		82.7
73	Keekorok Hydromet station	Jan-71	73	1971	1	71.7	73.5	73.5	NA	71.7	Daily	KMD: monthly cards		71.7
74	Keekorok Hydromet station	Feb-71	74	1971	2	54.2	54.2	54.2	NA	54.2	Daily	KMD: monthly cards		54.2
75	Keekorok Hydromet station	Mar-71	75	1971	3	37.5	37.5	37.5	NA	37.5	Daily	KMD: monthly cards		37.5
76	Keekorok Hydromet station	Apr-71	76	1971	4	194.8	196.6	196.6	NA	194.8	Daily	KMD: monthly cards		194.8
77	Keekorok Hydromet station	May-71	77	1971	5	125.3	127.5	127.5	NA	125.3	Daily	KMD: monthly cards		125.3
78	Keekorok Hydromet station	Jun-71	78	1971	6	39.9	39.9	39.9	NA	39.9	Daily	KMD: monthly cards		39.9
79	Keekorok Hydromet station	Jul-71	79	1971	7	68.6	73	73	NA	68.6	Daily	KMD: monthly cards		68.6
80	Keekorok Hydromet station	Aug-71	80	1971	8	242.3	242.3	242.3	NA	242.3	Daily	KMD: monthly cards		242.3
81	Keekorok Hydromet station	Sep-71	81	1971	9	25.4	25.4	25.4	NA	25.4	Daily	KMD: monthly cards		25.4
82	Keekorok Hydromet station	Oct-71	82	1971	10	39.8	39.8	39.8	NA	39.8	Daily	KMD: monthly cards		39.8
83	Keekorok Hydromet station	Nov-71	83	1971	11	15.9	15.9	15.9	NA	15.9	Daily	KMD: monthly cards		15.9
84	Keekorok Hydromet station	Dec-71	84	1971	12	150.4	150.9	150.9	NA	150.4	Daily	KMD: monthly cards		150.4
85	Keekorok Hydromet station	Jan-72	85	1972	1	65	65	65	NA	65	Daily	KMD: monthly cards		65
86	Keekorok Hydromet station	Feb-72	86	1972	2	128.2	128.2	128.2	NA	128.2	Daily	KMD: monthly cards		128.2
87	Keekorok Hydromet station	Mar-72	87	1972	3	59.1	60.3	60.3	NA	59.1	Daily	KMD: monthly cards		59.1
88	Keekorok Hydromet station	Apr-72	88	1972	4	23.8	23.8	23.8	NA	23.8	Daily	KMD: monthly cards		23.8
89	Keekorok Hydromet station	May-72	89	1972	5	48	48	48	NA	48	Daily	KMD: monthly cards		48
90	Keekorok Hydromet station	Jun-72	90	1972	6	141.9	141.9	141.9	NA	141.9	Daily	KMD: monthly cards		141.9
91	Keekorok Hydromet station	Jul-72	91	1972	7	36.3	36.3	36.3	NA	36.3	Daily	KMD: monthly cards		36.3
92	Keekorok Hydromet station	Aug-72	92	1972	8	75.5	75.9	75.9	NA	75.5	Daily	KMD: monthly cards		75.5
93	Keekorok Hydromet station	Sep-72	93	1972	9	65.6	65.6	65.6	NA	65.6	Daily	KMD: monthly cards		65.6
94	Keekorok Hydromet station	Oct-72	94	1972	10	100.6	104.6	104.6	NA	100.6	Daily	KMD: monthly cards		100.6
95	Keekorok Hydromet station	Nov-72	95	1972	11	123.4	123.9	123.9	NA	123.4	Daily	KMD: monthly cards		123.4
96	Keekorok Hydromet station	Dec-72	96	1972	12	84.7	85.2	85.2	NA	84.7	Daily	KMD: monthly cards		84.7
97	Keekorok Hydromet station	Jan-73	97	1973	1	213.2	213.2	213.2	NA	213.2	Daily	KMD: monthly cards		213.2
98	Keekorok Hydromet station	Feb-73	98	1973	2	55.4	55.4	55.4	NA	55.4	Daily	KMD: monthly cards		55.4
99	Keekorok Hydromet station	Mar-73	99	1973	3	26.2	26.2	26.2	NA	26.2	Daily	KMD: monthly cards		26.2
100	Keekorok Hydromet station	Apr-73	100	1973	4	67.6	67.6	67.6	NA	67.6	Daily	KMD: monthly cards		67.6
101	Keekorok Hydromet station	May-73	101	1973	5	59	59	59	NA	59	Daily	KMD: monthly cards		59
102	Keekorok Hydromet station	Jun-73	102	1973	6	126.9	126.9	126.9	NA	126.9	Daily	KMD: monthly cards		126.9
103	Keekorok Hydromet station	Jul-73	103	1973	7	6.2	6.2	6.2	NA	6.2	Daily	KMD: monthly cards		6.2
104	Keekorok Hydromet station	Aug-73	104	1973	8	16.6	16.6	16.6	NA	16.6	Daily	KMD: monthly cards		16.6
105	Keekorok Hydromet station	Sep-73	105	1973	9	84.2	84.2	84.2	NA	84.2	Daily	KMD: monthly cards		84.2
106	Keekorok Hydromet station	Oct-73	106	1973	10	48.9	48.9	48.9	NA	48.9	Daily	KMD: monthly cards		48.9
107	Keekorok Hydromet station	Nov-73	107	1973	11	46.4	46.4	46.4	NA	46.4	Daily	KMD: monthly cards		46.4
108	Keekorok Hydromet station	Dec-73	108	1973	12	120.5	120.5	120.5	NA	120.5	Daily	KMD: monthly cards		120.5
109	Keekorok Hydromet station	Jan-74	109	1974	1	69	69	69	NA	69	Daily	KMD: monthly cards		69
110	Keekorok Hydromet station	Feb-74	110	1974	2	111.1	111.1	111.1	NA	111.1	Daily	KMD: monthly cards		111.1
111	Keekorok Hydromet station	Mar-74	111	1974	3	131.3	131.3	131.3	NA	131.3	Daily	KMD: monthly cards		131.3
112	Keekorok Hydromet station	Apr-74	112	1974	4	232	232	232	NA	232	Daily	KMD: monthly cards		232
113	Keekorok Hydromet station	May-74	113	1974	5	61.8	61.8	61.8	NA	61.8	Daily	KMD: monthly cards		61.8
114	Keekorok Hydromet station	Jun-74	114	1974	6	109.1	109.1	109.1	NA	109.1	Daily	KMD: monthly cards		109.1
115	Keekorok Hydromet station	Jul-74	115	1974	7	189.8	189.8	189.8	NA	189.8	Daily	KMD: monthly cards		189.8
116	Keekorok Hydromet station	Aug-74	116	1974	8	32.8	32.8	32.8	NA	32.8	Daily	KMD: monthly cards		32.8
117	Keekorok Hydromet station	Sep-74	117	1974	9	123.7	123.7	123.7	NA	123.7	Daily	KMD: monthly cards		123.7
118	Keekorok Hydromet station	Oct-74	118	1974	10	18	18	18	NA	18	Daily	KMD: monthly cards		18
119	Keekorok Hydromet station	Nov-74	119	1974	11	42.4	42.4	42.4	NA	42.4	Daily	KMD: monthly cards		42.4
120	Keekorok Hydromet station	Dec-74	120	1974	12	50.6	50.6	50.6	NA	50.6	Daily	KMD: monthly cards		50.6
121	Keekorok Hydromet station	Jan-75	121	1975	1	64.5	64.5	64.5	NA	64.5	Daily	KMD: monthly cards		64.5
122	Keekorok Hydromet station	Feb-75	122	1975	2	41.5	41.5	41.5	NA	41.5	Daily	KMD: monthly cards		41.5
123	Keekorok Hydromet station	Mar-75	123	1975	3	127.6	127.6	127.6	NA	127.6	Daily	KMD: monthly cards		127.6
124	Keekorok Hydromet station	Apr-75	124	1975	4	107.1	107.1	107.1	NA	107.1	Daily	KMD: monthly cards		107.1
125	Keekorok Hydromet station	May-75	125	1975	5	100.9	100.9	100.9	NA	100.9	Daily	KMD: monthly cards		100.9
126	Keekorok Hydromet station	Jun-75	126	1975	6	106.8	106.8	106.8	NA	106.8	Daily	KMD: monthly cards		106.8
127	Keekorok Hydromet station	Jul-75	127	1975	7	142.1	142.1	142.1	NA	142.1	Daily	KMD: monthly cards		142.1
128	Keekorok Hydromet station	Aug-75	128	1975	8	57.1	57.1	57.1	NA	57.1	Daily	KMD: monthly cards		57.1
129	Keekorok Hydromet station	Sep-75	129	1975	9	148.4	148.4	148.4	NA	148.4	Daily	KMD: monthly cards		148.4
130	Keekorok Hydromet station	Oct-75	130	1975	10	48.2	48.2	48.2	NA	48.2	Daily	KMD: monthly cards		48.2
131	Keekorok Hydromet station	Nov-75	131	1975	11	NA	8.4	8.4	NA	8.4	Daily	KMD: ledger book		8.4
132	Keekorok Hydromet station	Dec-75	132	1975	12	104.5	104.5	104.5	NA	104.5	Daily	KMD: monthly cards		104.5
133	Keekorok Hydromet station	Jan-76	133	1976	1	67.2	67.2	67.2	NA	67.2	Daily	KMD: monthly cards		67.2
134	Keekorok Hydromet station	Feb-76	134	1976	2	87.6	87.6	87.6	NA	87.6	Daily	KMD: monthly cards		87.6
135	Keekorok Hydromet station	Mar-76	135	1976	3	56.7	56.7	56.7	NA	56.7	Daily	KMD: monthly cards		56.7
136	Keekorok Hydromet station	Apr-76	136	1976	4	118.9	118.9	118.9	NA	118.9	Daily	KMD: monthly cards		118.9
137	Keekorok Hydromet station	May-76	137	1976	5	86.8	86.8	86.8	NA	86.8	Daily	KMD: monthly cards		86.8
138	Keekorok Hydromet station	Jun-76	138	1976	6	137.8	137.8	137.8	NA	137.8	Daily	KMD: monthly cards		137.8
139	Keekorok Hydromet station	Jul-76	139	1976	7	79.9	79.9	79.9	NA	79.9	Daily	KMD: monthly cards		79.9
140	Keekorok Hydromet station	Aug-76	140	1976	8	75.2	75.2	75.2	NA	75.2	Daily	KMD: monthly cards		75.2
141	Keekorok Hydromet station	Sep-76	141	1976	9	53.8	53.8	53.8	NA	53.8	Daily	KMD: monthly cards		53.8
142	Keekorok Hydromet station	Oct-76	142	1976	10	35.2	35.2	35.2	NA	35.2	Daily	KMD: monthly cards		35.2
143	Keekorok Hydromet station	Nov-76	143	1976	11	145.6	145.6	145.6	NA	145.6	Daily	KMD: monthly cards		145.6
144	Keekorok Hydromet station	Dec-76	144	1976	12	106.8	106.8	106.8	NA	106.8	Daily	KMD: monthly cards		106.8
145	Keekorok Hydromet station	Jan-77	145	1977	1	121.4	121.4	121.4	NA	121.4	Daily	KMD: monthly cards		121.4
146	Keekorok Hydromet station	Feb-77	146	1977	2	51.9	51.9	51.9	NA	51.9	Daily	KMD: monthly cards		51.9
147	Keekorok Hydromet station	Mar-77	147	1977	3	63.6	63.6	63.6	NA	63.6	Daily	KMD: monthly cards		63.6
148	Keekorok Hydromet station	Apr-77	148	1977	4	250.2	250.2	250.2	NA	250.2	Daily	KMD: monthly cards		250.2
149	Keekorok Hydromet station	May-77	149	1977	5	124.5	124.5	124.5	NA	124.5	Daily	KMD: monthly cards		124.5
150	Keekorok Hydromet station	Jun-77	150	1977	6	78	78	78	NA	78	Daily	KMD: monthly cards		78
151	Keekorok Hydromet station	Jul-77	151	1977	7	83.9	83.9	83.9	NA	83.9	Daily	KMD: monthly cards		83.9
152	Keekorok Hydromet station	Aug-77	152	1977	8	51.2	51.2	51.2	NA	51.2	Daily	KMD: monthly cards		51.2
153	Keekorok Hydromet station	Sep-77	153	1977	9	27.4	27.4	27.4	NA	27.4	Daily	KMD: monthly cards		27.4
154	Keekorok Hydromet station	Oct-77	154	1977	10	29.4	29.4	29.4	NA	29.4	Daily	KMD: monthly cards		29.4
155	Keekorok Hydromet station	Nov-77	155	1977	11	141.6	141.6	141.6	NA	141.6	Daily	KMD: monthly cards		141.6
156	Keekorok Hydromet station	Dec-77	156	1977	12	75.7	75.7	75.7	NA	75.7	Daily	KMD: monthly cards		75.7
157	Keekorok Hydromet station	Jan-78	157	1978	1	89.4	89.4	89.4	NA	89.4	Daily	KMD: monthly cards		89.4
158	Keekorok Hydromet station	Feb-78	158	1978	2	191.8	191.8	191.8	NA	191.8	Daily	KMD: monthly cards		191.8
159	Keekorok Hydromet station	Mar-78	159	1978	3	195.2	195.2	195.2	NA	195.2	Daily	KMD: monthly cards		195.2
160	Keekorok Hydromet station	Apr-78	160	1978	4	94.2	94.2	94.2	NA	94.2	Daily	KMD: monthly cards		94.2
161	Keekorok Hydromet station	May-78	161	1978	5	45.3	45.3	45.3	NA	45.3	Daily	KMD: monthly cards		45.3
162	Keekorok Hydromet station	Jun-78	162	1978	6	50.9	50.9	50.9	NA	50.9	Daily	KMD: monthly cards		50.9
163	Keekorok Hydromet station	Jul-78	163	1978	7	12.2	12.2	12.2	NA	12.2	Daily	KMD: monthly cards		12.2
164	Keekorok Hydromet station	Aug-78	164	1978	8	94.4	94.1	94.1	NA	94.4	Daily	KMD: monthly cards		94.4
165	Keekorok Hydromet station	Sep-78	165	1978	9	74	74	74	NA	74	Daily	KMD: monthly cards		74
166	Keekorok Hydromet station	Oct-78	166	1978	10	27.2	27.2	27.2	NA	27.2	Daily	KMD: monthly cards		27.2
167	Keekorok Hydromet station	Nov-78	167	1978	11	21.4	21.4	21.4	NA	21.4	Daily	KMD: monthly cards		21.4
168	Keekorok Hydromet station	Dec-78	168	1978	12	288.9	288.9	288.9	NA	288.9	Daily	KMD: monthly cards		288.9
169	Keekorok Hydromet station	Jan-79	169	1979	1	119.5	119.5	119.5	NA	119.5	Daily	KMD: monthly cards		119.5
170	Keekorok Hydromet station	Feb-79	170	1979	2	117.3	117.3	117.3	NA	117.3	Daily	KMD: monthly cards		117.3
171	Keekorok Hydromet station	Mar-79	171	1979	3	120	120	120	NA	120	Daily	KMD: monthly cards		120
172	Keekorok Hydromet station	Apr-79	172	1979	4	129	129	129	NA	129	Daily	KMD: monthly cards		129
173	Keekorok Hydromet station	May-79	173	1979	5	64.9	64.9	64.9	NA	64.9	Daily	KMD: monthly cards		64.9
174	Keekorok Hydromet station	Jun-79	174	1979	6	39.8	39.8	39.8	NA	39.8	Daily	KMD: monthly cards		39.8
175	Keekorok Hydromet station	Jul-79	175	1979	7	49.2	49.2	49.2	NA	49.2	Daily	KMD: monthly cards		49.2
176	Keekorok Hydromet station	Aug-79	176	1979	8	47.3	47.3	47.3	NA	47.3	Daily	KMD: monthly cards		47.3
177	Keekorok Hydromet station	Sep-79	177	1979	9	14.9	14.9	14.9	NA	14.9	Daily	KMD: monthly cards		14.9
178	Keekorok Hydromet station	Oct-79	178	1979	10	1.8	1.8	1.8	NA	1.8	Daily	KMD: monthly cards		1.8
179	Keekorok Hydromet station	Nov-79	179	1979	11	47.4	47.4	47.4	NA	47.4	Daily	KMD: monthly cards		47.4
180	Keekorok Hydromet station	Dec-79	180	1979	12	84.7	84.7	84.7	NA	84.7	Daily	KMD: monthly cards		84.7
181	Keekorok Hydromet station	Jan-80	181	1980	1	NA	136.6	136.6	NA	136.6	Daily	KMD: ledger book		136.6
182	Keekorok Hydromet station	Feb-80	182	1980	2	NA	53.3	53.3	NA	53.3	Daily	KMD: ledger book		53.3
183	Keekorok Hydromet station	Mar-80	183	1980	3	NA	143.6	143.6	NA	143.6	Daily	KMD: ledger book		143.6
184	Keekorok Hydromet station	Apr-80	184	1980	4	NA	177.1	177.1	NA	177.1	Daily	KMD: ledger book		177.1
185	Keekorok Hydromet station	May-80	185	1980	5	NA	228.7	228.7	NA	228.7	Daily	KMD: ledger book		228.7
186	Keekorok Hydromet station	Jun-80	186	1980	6	NA	80.2	80.2	NA	80.2	Daily	KMD: ledger book		80.2
187	Keekorok Hydromet station	Jul-80	187	1980	7	NA	44.9	44.9	NA	44.9	Daily	KMD: ledger book		44.9
188	Keekorok Hydromet station	Aug-80	188	1980	8	NA	36.2	36.2	NA	36.2	Daily	KMD: ledger book		36.2
189	Keekorok Hydromet station	Sep-80	189	1980	9	NA	29.9	29.9	NA	29.9	Daily	KMD: ledger book		29.9
190	Keekorok Hydromet station	Oct-80	190	1980	10	NA	78.5	78.5	NA	78.5	Daily	KMD: ledger book		78.5
191	Keekorok Hydromet station	Nov-80	191	1980	11	NA	91.8	91.8	NA	91.8	Daily	KMD: ledger book		91.8
192	Keekorok Hydromet station	Dec-80	192	1980	12	NA	115.1	115.1	NA	115.1	Daily	KMD: ledger book		115.1
193	Keekorok Hydromet station	Jan-81	193	1981	1	NA	24.5	24.5	NA	24.5	Daily	KMD: ledger book		24.5
194	Keekorok Hydromet station	Feb-81	194	1981	2	NA	95	95	NA	95	Daily	KMD: ledger book		95
195	Keekorok Hydromet station	Mar-81	195	1981	3	255.4	255.4	225.4	NA	255.4	Daily	KMD: monthly cards		255.4
196	Keekorok Hydromet station	Apr-81	196	1981	4	NA	211.2	211.2	NA	211.2	Daily	KMD: ledger book		211.2
197	Keekorok Hydromet station	May-81	197	1981	5	NA	87.2	87.2	NA	87.2	Daily	KMD: ledger book		87.2
198	Keekorok Hydromet station	Jun-81	198	1981	6	NA	33.6	33.6	NA	33.6	Daily	KMD: ledger book		33.6
199	Keekorok Hydromet station	Jul-81	199	1981	7	NA	77.6	77.6	NA	77.6	Daily	KMD: ledger book		77.6
200	Keekorok Hydromet station	Aug-81	200	1981	8	NA	22.7	22.7	NA	22.7	Daily	KMD: ledger book		22.7
201	Keekorok Hydromet station	Sep-81	201	1981	9	NA	39.6	39.6	NA	39.6	Daily	KMD: ledger book		39.6
202	Keekorok Hydromet station	Oct-81	202	1981	10	NA	11.2	11.2	NA	11.2	Daily	KMD: ledger book		11.2
203	Keekorok Hydromet station	Nov-81	203	1981	11	NA	36.9	36.9	NA	36.9	Daily	KMD: ledger book		36.9
204	Keekorok Hydromet station	Dec-81	204	1981	12	NA	80.5	80.5	NA	80.5	Daily	KMD: ledger book		80.5
205	Keekorok Hydromet station	Jan-82	205	1982	1	NA	50.5	50.5	NA	50.5	Daily	KMD: ledger book		50.5
206	Keekorok Hydromet station	Feb-82	206	1982	2	NA	74.7	74.7	NA	74.7	Daily	KMD: ledger book		74.7
207	Keekorok Hydromet station	Mar-82	207	1982	3	NA	74	74	NA	74	Daily	KMD: ledger book		74
208	Keekorok Hydromet station	Apr-82	208	1982	4	NA	107.5	107.5	NA	107.5	Daily	KMD: ledger book		107.5
209	Keekorok Hydromet station	May-82	209	1982	5	NA	32.5	32.5	NA	32.5	Daily	KMD: ledger book		32.5
210	Keekorok Hydromet station	Jun-82	210	1982	6	NA	44.1	44.1	NA	44.1	Daily	KMD: ledger book		44.1
211	Keekorok Hydromet station	Jul-82	211	1982	7	NA	33.8	33.8	NA	33.8	Daily	KMD: ledger book		33.8
212	Keekorok Hydromet station	Aug-82	212	1982	8	NA	49.7	49.7	NA	49.7	Daily	KMD: ledger book		49.7
213	Keekorok Hydromet station	Sep-82	213	1982	9	NA	44.8	44.8	NA	44.8	Daily	KMD: ledger book		44.8
214	Keekorok Hydromet station	Oct-82	214	1982	10	NA	24.4	24.4	NA	24.4	Daily	KMD: ledger book		24.4
215	Keekorok Hydromet station	Nov-82	215	1982	11	NA	303.9	303.9	NA	303.9	Daily	KMD: ledger book		303.9
216	Keekorok Hydromet station	Dec-82	216	1982	12	NA	123.2	123.2	NA	123.2	Daily	KMD: ledger book		123.2
217	Keekorok Hydromet station	Jan-83	217	1983	1	NA	78.3	78.3	NA	78.3	Daily	KMD: ledger book		78.3
218	Keekorok Hydromet station	Feb-83	218	1983	2	NA	88.2	88.2	NA	88.2	Daily	KMD: ledger book		88.2
219	Keekorok Hydromet station	Mar-83	219	1983	3	NA	54.8	54.8	NA	54.8	Daily	KMD: ledger book		54.8
220	Keekorok Hydromet station	Apr-83	220	1983	4	NA	115.3	115.3	NA	115.3	Daily	KMD: ledger book		115.3
221	Keekorok Hydromet station	May-83	221	1983	5	NA	12.1	12.1	NA	12.1	Daily	KMD: ledger book		12.1
222	Keekorok Hydromet station	Jun-83	222	1983	6	NA	88.1	88.1	NA	88.1	Daily	KMD: ledger book		88.1
223	Keekorok Hydromet station	Jul-83	223	1983	7	NA	56.5	56.5	NA	56.5	Daily	KMD: ledger book		56.5
224	Keekorok Hydromet station	Aug-83	224	1983	8	NA	79.3	79.3	NA	79.3	Daily	KMD: ledger book		79.3
225	Keekorok Hydromet station	Sep-83	225	1983	9	NA	94.2	94.2	NA	94.2	Daily	KMD: ledger book		94.2
226	Keekorok Hydromet station	Oct-83	226	1983	10	NA	60	60	NA	60	Daily	KMD: ledger book		60
227	Keekorok Hydromet station	Nov-83	227	1983	11	NA	132.4	132.4	NA	132.4	Daily	KMD: ledger book		132.4
228	Keekorok Hydromet station	Dec-83	228	1983	12	NA	99.4	99.4	NA	99.4	Daily	KMD: ledger book		99.4
229	Keekorok Hydromet station	Jan-84	229	1984	1	NA	57.5	57.5	NA	57.5	Daily	KMD: ledger book		57.5
230	Keekorok Hydromet station	Feb-84	230	1984	2	NA	46.6	46.6	NA	46.6	Daily	KMD: ledger book		46.6
231	Keekorok Hydromet station	Mar-84	231	1984	3	NA	35	35	NA	35	Daily	KMD: ledger book		35
232	Keekorok Hydromet station	Apr-84	232	1984	4	NA	152	152	NA	152	Daily	KMD: ledger book		152
233	Keekorok Hydromet station	May-84	233	1984	5	18	180	18	NA	18	Daily	KMD: monthly cards		18
234	Keekorok Hydromet station	Jun-84	234	1984	6	21	31	21	NA	21	Daily	KMD: monthly cards		21
235	Keekorok Hydromet station	Jul-84	235	1984	7	NA	37.3	37.3	NA	37.3	Daily	KMD: ledger book		37.3
236	Keekorok Hydromet station	Aug-84	236	1984	8	NA	97.9	97.9	NA	97.9	Daily	KMD: ledger book		97.9
237	Keekorok Hydromet station	Sep-84	237	1984	9	NA	23.2	23.2	NA	23.2	Daily	KMD: ledger book		23.2
238	Keekorok Hydromet station	Oct-84	238	1984	10	NA	47	47	NA	47	Daily	KMD: ledger book		47
239	Keekorok Hydromet station	Nov-84	239	1984	11	87.3	87.3	87.3	NA	87.3	Daily	KMD: monthly cards		87.3
240	Keekorok Hydromet station	Dec-84	240	1984	12	NA	133.3	133.5	NA	133.3	Daily	KMD: ledger book		133.3
241	Keekorok Hydromet station	Jan-85	241	1985	1	NA	12.3	12.3	NA	12.3	Daily	KMD: ledger book		12.3
242	Keekorok Hydromet station	Feb-85	242	1985	2	NA	131.6	131.6	NA	131.6	Daily	KMD: ledger book		131.6
243	Keekorok Hydromet station	Mar-85	243	1985	3	NA	90.9	90.9	NA	90.9	Daily	KMD: ledger book		90.9
244	Keekorok Hydromet station	Apr-85	244	1985	4	NA	147.3	147.3	NA	147.3	Daily	KMD: ledger book		147.3
245	Keekorok Hydromet station	May-85	245	1985	5	NA	78.7	78.7	NA	78.7	Daily	KMD: ledger book		78.7
246	Keekorok Hydromet station	Jun-85	246	1985	6	NA	46.2	46.2	NA	46.2	Daily	KMD: ledger book		46.2
247	Keekorok Hydromet station	Jul-85	247	1985	7	NA	37.2	37.2	NA	37.2	Daily	KMD: ledger book		37.2
248	Keekorok Hydromet station	Aug-85	248	1985	8	NA	11.9	11.9	NA	11.9	Daily	KMD: ledger book		11.9
249	Keekorok Hydromet station	Sep-85	249	1985	9	NA	61.5	61.5	NA	61.5	Daily	KMD: ledger book		61.5
250	Keekorok Hydromet station	Oct-85	250	1985	10	35.9	359	35.9	NA	35.9	Daily	KMD: monthly cards		35.9
251	Keekorok Hydromet station	Nov-85	251	1985	11	NA	143.4	143.4	NA	143.4	Daily	KMD: ledger book		143.4
252	Keekorok Hydromet station	Dec-85	252	1985	12	NA	34.8	34.8	NA	34.8	Daily	KMD: ledger book		34.8
253	Keekorok Hydromet station	Jan-86	253	1986	1	NA	96.2	96.2	NA	96.2	Daily	KMD: ledger book		96.2
254	Keekorok Hydromet station	Feb-86	254	1986	2	NA	105.3	105.3	NA	105.3	Daily	KMD: ledger book		105.3
255	Keekorok Hydromet station	Mar-86	255	1986	3	NA	87.4	87.4	NA	87.4	Daily	KMD: ledger book		87.4
256	Keekorok Hydromet station	Apr-86	256	1986	4	NA	193.6	193.6	NA	193.6	Daily	KMD: ledger book		193.6
257	Keekorok Hydromet station	May-86	257	1986	5	NA	39.2	39.2	NA	39.2	Daily	KMD: ledger book		39.2
258	Keekorok Hydromet station	Jun-86	258	1986	6	NA	63	63	NA	63	Daily	KMD: ledger book		63
259	Keekorok Hydromet station	Jul-86	259	1986	7	NA	40.6	40.6	NA	40.6	Daily	KMD: ledger book		40.6
260	Keekorok Hydromet station	Aug-86	260	1986	8	NA	22.4	22.4	NA	22.4	Daily	KMD: ledger book		22.4
261	Keekorok Hydromet station	Sep-86	261	1986	9	NA	14.8	14.8	NA	14.8	Daily	KMD: ledger book		14.8
262	Keekorok Hydromet station	Oct-86	262	1986	10	52.9	50.9	50.9	NA	52.9	Daily	KMD: monthly cards		52.9
263	Keekorok Hydromet station	Nov-86	263	1986	11	NA	54.3	54.3	NA	54.3	Daily	KMD: ledger book		54.3
264	Keekorok Hydromet station	Dec-86	264	1986	12	NA	188.4	188.4	NA	188.4	Daily	KMD: ledger book		188.4
265	Keekorok Hydromet station	Jan-87	265	1987	1	NA	121.8	121.8	NA	121.8	Daily	KMD: ledger book		121.8
266	Keekorok Hydromet station	Feb-87	266	1987	2	NA	65.3	65.3	NA	65.3	Daily	KMD: ledger book		65.3
267	Keekorok Hydromet station	Mar-87	267	1987	3	NA	160	160	NA	160	Daily	KMD: ledger book		160
268	Keekorok Hydromet station	Apr-87	268	1987	4	NA	90.8	90.8	NA	90.8	Daily	KMD: ledger book		90.8
269	Keekorok Hydromet station	May-87	269	1987	5	NA	85.5	85.5	NA	85.5	Daily	KMD: ledger book		85.5
270	Keekorok Hydromet station	Jun-87	270	1987	6	NA	132.2	132.2	NA	132.2	Daily	KMD: ledger book		132.2
271	Keekorok Hydromet station	Jul-87	271	1987	7	NA	53.6	53.6	NA	53.6	Daily	KMD: ledger book		53.6
272	Keekorok Hydromet station	Aug-87	272	1987	8	NA	21.3	21.3	NA	21.3	Daily	KMD: ledger book		21.3
273	Keekorok Hydromet station	Sep-87	273	1987	9	NA	63.5	63.5	NA	63.5	Daily	KMD: ledger book		63.5
274	Keekorok Hydromet station	Oct-87	274	1987	10	NA	23.7	23.7	NA	23.7	Daily	KMD: ledger book		23.7
275	Keekorok Hydromet station	Nov-87	275	1987	11	NA	122.7	122.7	NA	122.7	Daily	KMD: ledger book		122.7
276	Keekorok Hydromet station	Dec-87	276	1987	12	NA	20.9	20.9	NA	20.9	Daily	KMD: ledger book		20.9
277	Keekorok Hydromet station	Jan-88	277	1988	1	NA	144.7	144.7	NA	144.7	Daily	KMD: ledger book		144.7
278	Keekorok Hydromet station	Feb-88	278	1988	2	NA	16.4	16.4	NA	16.4	Daily	KMD: ledger book		16.4
279	Keekorok Hydromet station	Mar-88	279	1988	3	NA	194.2	194.2	NA	194.2	Daily	KMD: ledger book		194.2
280	Keekorok Hydromet station	Apr-88	280	1988	4	NA	260.2	260.2	NA	260.2	Daily	KMD: ledger book		260.2
281	Keekorok Hydromet station	May-88	281	1988	5	NA	108	108	NA	108	Daily	KMD: ledger book		108
282	Keekorok Hydromet station	Jun-88	282	1988	6	15.4	154	154	NA	15.4	Daily	KMD: monthly cards		15.4
283	Keekorok Hydromet station	Jul-88	283	1988	7	NA	28.7	28.7	NA	28.7	Daily	KMD: ledger book		28.7
284	Keekorok Hydromet station	Aug-88	284	1988	8	NA	99.2	99.2	NA	99.2	Daily	KMD: ledger book		99.2
285	Keekorok Hydromet station	Sep-88	285	1988	9	NA	84	84	NA	84	Daily	KMD: ledger book		84
286	Keekorok Hydromet station	Oct-88	286	1988	10	NA	66.8	66.8	NA	66.8	Daily	KMD: ledger book		66.8
287	Keekorok Hydromet station	Nov-88	287	1988	11	NA	63.6	63.6	NA	63.6	Daily	KMD: ledger book		63.6
288	Keekorok Hydromet station	Dec-88	288	1988	12	NA	106.7	106.7	NA	106.7	Daily	KMD: ledger book		106.7
289	Keekorok Hydromet station	Jan-89	289	1989	1	NA	138.1	138.1	NA	138.1	Daily	KMD: ledger book		138.1
290	Keekorok Hydromet station	Feb-89	290	1989	2	NA	144.1	144.1	NA	144.1	Daily	KMD: ledger book		144.1
291	Keekorok Hydromet station	Mar-89	291	1989	3	NA	124.7	124.7	NA	124.7	Daily	KMD: ledger book		124.7
292	Keekorok Hydromet station	Apr-89	292	1989	4	NA	119.6	119.6	NA	119.6	Daily	KMD: ledger book		119.6
293	Keekorok Hydromet station	May-89	293	1989	5	NA	175.1	175.1	NA	175.1	Daily	KMD: ledger book		175.1
294	Keekorok Hydromet station	Jun-89	294	1989	6	NA	75.2	75.2	NA	75.2	Daily	KMD: ledger book		75.2
295	Keekorok Hydromet station	Jul-89	295	1989	7	NA	52.9	51.5	NA	52.9	Daily	KMD: ledger book		52.9
296	Keekorok Hydromet station	Aug-89	296	1989	8	NA	62.1	62.1	NA	62.1	Daily	KMD: ledger book		62.1
297	Keekorok Hydromet station	Sep-89	297	1989	9	NA	52.1	52.1	NA	52.1	Daily	KMD: ledger book		52.1
298	Keekorok Hydromet station	Oct-89	298	1989	10	NA	32.6	32.6	NA	32.6	Daily	KMD: ledger book		32.6
299	Keekorok Hydromet station	Nov-89	299	1989	11	NA	54.2	54.8	NA	54.2	Daily	KMD: ledger book		54.2
300	Keekorok Hydromet station	Dec-89	300	1989	12	253.2	253.2	243.2	NA	253.2	Daily	KMD: monthly cards		253.2
301	Keekorok Hydromet station	Jan-90	301	1990	1	NA	111.1	111.1	NA	111.1	Daily	KMD: ledger book		111.1
302	Keekorok Hydromet station	Feb-90	302	1990	2	NA	133.7	133.7	NA	133.7	Daily	KMD: ledger book		133.7
303	Keekorok Hydromet station	Mar-90	303	1990	3	NA	228.8	228.8	NA	228.8	Daily	KMD: ledger book		228.8
304	Keekorok Hydromet station	Apr-90	304	1990	4	NA	227.6	227.6	NA	227.6	Daily	KMD: ledger book		227.6
305	Keekorok Hydromet station	May-90	305	1990	5	148.6	148.6	151.7	NA	148.6	Daily	KMD: monthly cards		148.6
306	Keekorok Hydromet station	Jun-90	306	1990	6	NA	42.7	42.7	NA	42.7	Daily	KMD: ledger book		42.7
307	Keekorok Hydromet station	Jul-90	307	1990	7	NA	23.1	23.1	NA	23.1	Daily	KMD: ledger book		23.1
308	Keekorok Hydromet station	Aug-90	308	1990	8	NA	111.6	111.6	NA	111.6	Daily	KMD: ledger book		111.6
309	Keekorok Hydromet station	Sep-90	309	1990	9	28.9	28.9	28.4	NA	28.9	Daily	KMD: monthly cards		28.9
310	Keekorok Hydromet station	Oct-90	310	1990	10	NA	41.5	41.5	NA	41.5	Daily	KMD: ledger book		41.5
311	Keekorok Hydromet station	Nov-90	311	1990	11	NA	100	100.1	NA	100	Daily	KMD: ledger book		100
312	Keekorok Hydromet station	Dec-90	312	1990	12	NA	82.3	NA	NA	82.3	Daily	KMD: ledger book		82.3
313	Keekorok Hydromet station	Jan-91	313	1991	1	NA	40	40	NA	40	Daily	KMD: ledger book		40
314	Keekorok Hydromet station	Feb-91	314	1991	2	NA	32.4	32.4	NA	32.4	Daily	KMD: ledger book		32.4
315	Keekorok Hydromet station	Mar-91	315	1991	3	NA	68.4	68.4	NA	68.4	Daily	KMD: ledger book		68.4
316	Keekorok Hydromet station	Apr-91	316	1991	4	NA	107.1	107.1	NA	107.1	Daily	KMD: ledger book		107.1
317	Keekorok Hydromet station	May-91	317	1991	5	NA	222.4	222.4	NA	222.4	Daily	KMD: ledger book		222.4
318	Keekorok Hydromet station	Jun-91	318	1991	6	NA	98.7	98.7	NA	98.7	Daily	KMD: ledger book		98.7
319	Keekorok Hydromet station	Jul-91	319	1991	7	NA	10	10	NA	10	Daily	KMD: ledger book		10
320	Keekorok Hydromet station	Aug-91	320	1991	8	NA	17.7	17.7	NA	17.7	Daily	KMD: ledger book		17.7
321	Keekorok Hydromet station	Sep-91	321	1991	9	NA	7	7	NA	7	Daily	KMD: ledger book		7
322	Keekorok Hydromet station	Oct-91	322	1991	10	NA	213.2	213.2	NA	213.2	Daily	KMD: ledger book		213.2
323	Keekorok Hydromet station	Nov-91	323	1991	11	NA	41.1	41.1	NA	41.1	Daily	KMD: ledger book		41.1
324	Keekorok Hydromet station	Dec-91	324	1991	12	NA	50.2	50.2	NA	50.2	Daily	KMD: ledger book		50.2
325	Keekorok Hydromet station	Jan-92	325	1992	1	NA	sick	NA	NA	NA		KMD: ledger book		NA
326	Keekorok Hydromet station	Feb-92	326	1992	2	NA	77.6	77.6	NA	77.6	Daily	KMD: ledger book		77.6
327	Keekorok Hydromet station	Mar-92	327	1992	3	NA	143.2	143.2	NA	143.2	Daily	KMD: ledger book		143.2
328	Keekorok Hydromet station	Apr-92	328	1992	4	NA	166.3	166.3	NA	166.3	Daily	KMD: ledger book		166.3
329	Keekorok Hydromet station	May-92	329	1992	5	NA	65.6	73.6	NA	65.6	Daily	KMD: ledger book		65.6
330	Keekorok Hydromet station	Jun-92	330	1992	6	NA	133.9	133.9	NA	133.9	Daily	KMD: ledger book		133.9
331	Keekorok Hydromet station	Jul-92	331	1992	7	NA	52.8	52.8	NA	52.8	Daily	KMD: ledger book		52.8
332	Keekorok Hydromet station	Aug-92	332	1992	8	12.1	12.1	29	NA	12.1	Daily	KMD: monthly cards		12.1
333	Keekorok Hydromet station	Sep-92	333	1992	9	NA	no entry	52.5	NA	NA		KMD: ledger book		NA
334	Keekorok Hydromet station	Oct-92	334	1992	10	NA	no entry	59.5	NA	NA		KMD: ledger book		NA
335	Keekorok Hydromet station	Nov-92	335	1992	11	NA	no entry	56.5	NA	NA		KMD: ledger book		NA
336	Keekorok Hydromet station	Dec-92	336	1992	12	NA	no entry	47.2	NA	NA		KMD: ledger book		NA
337	Keekorok Hydromet station	Jan-93	337	1993	1	97.6	93.5	97.6	NA	97.6	Daily	KMD: monthly cards		97.6
338	Keekorok Hydromet station	Feb-93	338	1993	2	NA	84.9	84.9	NA	84.9	Daily	KMD: ledger book		84.9
339	Keekorok Hydromet station	Mar-93	339	1993	3	NA	33.8	33.8	NA	33.8	Daily	KMD: ledger book		33.8
340	Keekorok Hydromet station	Apr-93	340	1993	4	NA	35	35	NA	35	Daily	KMD: ledger book		35
341	Keekorok Hydromet station	May-93	341	1993	5	76.4	76.4	102.4	NA	76.4	Daily	KMD: monthly cards		76.4
342	Keekorok Hydromet station	Jun-93	342	1993	6	102.3	102.3	102.3	NA	102.3	Daily	KMD: monthly cards		102.3
343	Keekorok Hydromet station	Jul-93	343	1993	7	NA	10.7	10.7	NA	10.7	Daily	KMD: ledger book		10.7
344	Keekorok Hydromet station	Aug-93	344	1993	8	NA	35.1	35.1	NA	35.1	Daily	KMD: ledger book		35.1
345	Keekorok Hydromet station	Sep-93	345	1993	9	NA	12.6	12.6	NA	12.6	Daily	KMD: ledger book		12.6
346	Keekorok Hydromet station	Oct-93	346	1993	10	16.7	no entry	15.3	NA	16.7	Daily	KMD: monthly cards		16.7
347	Keekorok Hydromet station	Nov-93	347	1993	11	21.3	21.3	21.3	NA	21.3	Daily	KMD: monthly cards		21.3
348	Keekorok Hydromet station	Dec-93	348	1993	12	NA	25.5	25.5	NA	25.5	Daily	KMD: ledger book		25.5
349	Keekorok Hydromet station	Jan-94	349	1994	1	96.8	96.8	86.5	NA	96.8	Daily	KMD: monthly cards		96.8
350	Keekorok Hydromet station	Feb-94	350	1994	2	16.5	16.5	28.5	NA	16.5	Daily	KMD: monthly cards		16.5
351	Keekorok Hydromet station	Mar-94	351	1994	3	NA	172.9	172.9	NA	172.9	Daily	KMD: ledger book		172.9
352	Keekorok Hydromet station	Apr-94	352	1994	4	98.8	98.8	217.7	NA	98.8	Daily	KMD: monthly cards		98.8
353	Keekorok Hydromet station	May-94	353	1994	5	NA	79.1	79.1	NA	79.1	Daily	KMD: ledger book		79.1
354	Keekorok Hydromet station	Jun-94	354	1994	6	NA	51.7	51.7	NA	51.7	Daily	KMD: ledger book		51.7
355	Keekorok Hydromet station	Jul-94	355	1994	7	NA	29.1	29.1	NA	29.1	Daily	KMD: ledger book		29.1
356	Keekorok Hydromet station	Aug-94	356	1994	8	NA	25.3	25.3	NA	25.3	Daily	KMD: ledger book		25.3
357	Keekorok Hydromet station	Sep-94	357	1994	9	11.4	11.4	8.2	NA	11.4	Daily	KMD: monthly cards		11.4
358	Keekorok Hydromet station	Oct-94	358	1994	10	NA	37.7	37.7	NA	37.7	Daily	KMD: ledger book		37.7
359	Keekorok Hydromet station	Nov-94	359	1994	11	NA	190.9	190.9	NA	190.9	Daily	KMD: ledger book		190.9
360	Keekorok Hydromet station	Dec-94	360	1994	12	NA	56	56	NA	56	Daily	KMD: ledger book		56
361	Keekorok Hydromet station	Jan-95	361	1995	1	NA	56.4	56.4	NA	56.4	Daily	KMD: ledger book		56.4
362	Keekorok Hydromet station	Feb-95	362	1995	2	123.5	123.5	128.1	NA	123.5	Daily	KMD: monthly cards		123.5
363	Keekorok Hydromet station	Mar-95	363	1995	3	NA	37.9	37.9	NA	37.9	Daily	KMD: ledger book		37.9
364	Keekorok Hydromet station	Apr-95	364	1995	4	NA	120.3	120.3	NA	120.3	Daily	KMD: ledger book		120.3
365	Keekorok Hydromet station	May-95	365	1995	5	NA	148.6	148.6	NA	148.6	Daily	KMD: ledger book		148.6
366	Keekorok Hydromet station	Jun-95	366	1995	6	NA	90.4	90.4	NA	90.4	Daily	KMD: ledger book		90.4
367	Keekorok Hydromet station	Jul-95	367	1995	7	NA	42	42	NA	42	Daily	KMD: ledger book		42
368	Keekorok Hydromet station	Aug-95	368	1995	8	NA	61.7	61.7	NA	61.7	Daily	KMD: ledger book		61.7
369	Keekorok Hydromet station	Sep-95	369	1995	9	NA	52.6	52.6	NA	52.6	Daily	KMD: ledger book		52.6
370	Keekorok Hydromet station	Oct-95	370	1995	10	NA	45.8	45.8	NA	45.8	Daily	KMD: ledger book		45.8
371	Keekorok Hydromet station	Nov-95	371	1995	11	NA	47.2	NA	NA	47.2	Daily	KMD: ledger book		47.2
372	Keekorok Hydromet station	Dec-95	372	1995	12	NA	101.9	NA	NA	101.9	Daily	KMD: ledger book		101.9
373	Keekorok Hydromet station	Jan-96	373	1996	1	NA	80	80	NA	80	Daily	KMD: ledger book		80
374	Keekorok Hydromet station	Feb-96	374	1996	2	NA	132	132	NA	132	Daily	KMD: ledger book		132
375	Keekorok Hydromet station	Mar-96	375	1996	3	NA	112	112	NA	112	Daily	KMD: ledger book		112
376	Keekorok Hydromet station	Apr-96	376	1996	4	NA	40.9	40.9	NA	40.9	Daily	KMD: ledger book		40.9
377	Keekorok Hydromet station	May-96	377	1996	5	41.3	41.3	48.61	NA	41.3	Daily	KMD: monthly cards		41.3
378	Keekorok Hydromet station	Jun-96	378	1996	6	71.3	71.3	69.157	NA	71.3	Daily	KMD: monthly cards		71.3
379	Keekorok Hydromet station	Jul-96	379	1996	7	108.3	108.3	92.748	NA	108.3	Daily	KMD: monthly cards		108.3
380	Keekorok Hydromet station	Aug-96	380	1996	8	109.3	109.3	102.641	NA	109.3	Daily	KMD: monthly cards		109.3
381	Keekorok Hydromet station	Sep-96	381	1996	9	143.8	143.8	99.597	NA	143.8	Daily	KMD: monthly cards		143.8
382	Keekorok Hydromet station	Oct-96	382	1996	10	103.5	103.5	68.396	NA	103.5	Daily	KMD: monthly cards		103.5
383	Keekorok Hydromet station	Nov-96	383	1996	11	93.1	93.1	49.371	NA	93.1	Daily	KMD: monthly cards		93.1
384	Keekorok Hydromet station	Dec-96	384	1996	12	108.5	108.5	69.157	NA	108.5	Daily	KMD: monthly cards		108.5
385	Keekorok Hydromet station	Jan-97	385	1997	1	NA	NA	65.352	NA	65.352	Daily	Ogutu et al. 2008		65.4
386	Keekorok Hydromet station	Feb-97	386	1997	2	NA	NA	53.937	NA	53.937	Daily	Ogutu et al. 2008		53.9
387	Keekorok Hydromet station	Mar-97	387	1997	3	NA	NA	27.302	NA	27.302	Daily	Ogutu et al. 2008		27.3
388	Keekorok Hydromet station	Apr-97	388	1997	4	NA	NA	135.364	NA	135.364	Daily	Ogutu et al. 2008		135.4
389	Keekorok Hydromet station	May-97	389	1997	5	NA	NA	123.949	NA	123.949	Daily	Ogutu et al. 2008		123.9
390	Keekorok Hydromet station	Jun-97	390	1997	6	NA	NA	52.415	NA	52.415	Daily	Ogutu et al. 2008		52.4
391	Keekorok Hydromet station	Jul-97	391	1997	7	NA	NA	50.893	NA	50.893	Daily	Ogutu et al. 2008		50.9
392	Keekorok Hydromet station	Aug-97	392	1997	8	NA	NA	53.937	NA	53.937	Daily	Ogutu et al. 2008		53.9
393	Keekorok Hydromet station	Sep-97	393	1997	9	NA	NA	28.063	NA	28.063	Daily	Ogutu et al. 2008		28.1
394	Keekorok Hydromet station	Oct-97	394	1997	10	NA	NA	50.132	NA	50.132	Daily	Ogutu et al. 2008		50.1
395	Keekorok Hydromet station	Nov-97	395	1997	11	NA	NA	138.408	NA	138.408	Daily	Ogutu et al. 2008		138.4
397	Hyena Camp	Aug-88	8	1988	8	NA	NA	106.5	106	106	Daily	Prof. Kay Holekamp		106
398	Hyena Camp	Sep-88	9	1988	9	NA	NA	43	43	43	Daily	Prof. Kay Holekamp		43
399	Hyena Camp	Oct-88	10	1988	10	NA	NA	4	3.5	3.5	Daily	Prof. Kay Holekamp		3.5
400	Hyena Camp	Nov-88	11	1988	11	NA	NA	33	31	31	Daily	Prof. Kay Holekamp		31
401	Hyena Camp	Dec-88	12	1988	12	NA	NA	45.5	45.5	45.5	Daily	Prof. Kay Holekamp		45.5
402	Hyena Camp	Jan-89	13	1989	1	NA	NA	162.5	168.5	168.5	Daily	Prof. Kay Holekamp		168.5
403	Hyena Camp	Feb-89	14	1989	2	NA	NA	115.5	115.5	115.5	Daily	Prof. Kay Holekamp		115.5
404	Hyena Camp	Mar-89	15	1989	3	NA	NA	124.5	124.5	124.5	Daily	Prof. Kay Holekamp		124.5
405	Hyena Camp	Apr-89	16	1989	4	NA	NA	67.5	76.5	76.5	Daily	Prof. Kay Holekamp		76.5
406	Hyena Camp	May-89	17	1989	5	NA	NA	114.5	114.5	114.5	Daily	Prof. Kay Holekamp		114.5
407	Hyena Camp	Jun-89	18	1989	6	NA	NA	34.5	35	35	Daily	Prof. Kay Holekamp		35
408	Hyena Camp	Jul-89	19	1989	7	NA	NA	35.5	36	36	Daily	Prof. Kay Holekamp		36
409	Hyena Camp	Aug-89	20	1989	8	NA	NA	98.5	91.5	91.5	Daily	Prof. Kay Holekamp		91.5
410	Hyena Camp	Sep-89	21	1989	9	NA	NA	46	46	46	Daily	Prof. Kay Holekamp		46
411	Hyena Camp	Oct-89	22	1989	10	NA	NA	58.5	58.5	58.5	Daily	Prof. Kay Holekamp		58.5
412	Hyena Camp	Nov-89	23	1989	11	NA	NA	47	47	47	Daily	Prof. Kay Holekamp		47
413	Hyena Camp	Dec-89	24	1989	12	NA	NA	227.5	247	247	Daily	Prof. Kay Holekamp		247
414	Hyena Camp	Jan-90	25	1990	1	NA	NA	35	41	41	Daily	Prof. Kay Holekamp		41
415	Hyena Camp	Feb-90	26	1990	2	NA	NA	143	143	143	Daily	Prof. Kay Holekamp		143
416	Hyena Camp	Mar-90	27	1990	3	NA	NA	141.5	141.5	141.5	Daily	Prof. Kay Holekamp		141.5
417	Hyena Camp	Apr-90	28	1990	4	NA	NA	231.5	231.5	231.5	Daily	Prof. Kay Holekamp		231.5
418	Hyena Camp	May-90	29	1990	5	NA	NA	104	104	104	Daily	Prof. Kay Holekamp		104
419	Hyena Camp	Jun-90	30	1990	6	NA	NA	63	63	63	Daily	Prof. Kay Holekamp		63
420	Hyena Camp	Jul-90	31	1990	7	NA	NA	6.5	6.5	6.5	Daily	Prof. Kay Holekamp		6.5
421	Hyena Camp	Aug-90	32	1990	8	NA	NA	72.5	81.5	81.5	Daily	Prof. Kay Holekamp		81.5
422	Hyena Camp	Sep-90	33	1990	9	NA	NA	17	17	17	Daily	Prof. Kay Holekamp		17
423	Hyena Camp	Oct-90	34	1990	10	NA	NA	39	39	39	Daily	Prof. Kay Holekamp		39
424	Hyena Camp	Nov-90	35	1990	11	NA	NA	108	108	108	Daily	Prof. Kay Holekamp		108
425	Hyena Camp	Dec-90	36	1990	12	NA	NA	66.5	66.5	66.5	Daily	Prof. Kay Holekamp		66.5
426	Hyena Camp	Jan-91	37	1991	1	NA	NA	102	102.5	102.5	Daily	Prof. Kay Holekamp		102.5
427	Hyena Camp	Feb-91	38	1991	2	NA	NA	20	24	24	Daily	Prof. Kay Holekamp		24
428	Hyena Camp	Mar-91	39	1991	3	NA	NA	114	114	114	Daily	Prof. Kay Holekamp		114
429	Hyena Camp	Apr-91	40	1991	4	NA	NA	48	48	48	Daily	Prof. Kay Holekamp		48
430	Hyena Camp	May-91	41	1991	5	NA	NA	182.5	184	184	Daily	Prof. Kay Holekamp		184
431	Hyena Camp	Jun-91	42	1991	6	NA	NA	133	131.5	131.5	Daily	Prof. Kay Holekamp		131.5
432	Hyena Camp	Jul-91	43	1991	7	NA	NA	15	15	15	Daily	Prof. Kay Holekamp		15
433	Hyena Camp	Aug-91	44	1991	8	NA	NA	104	103.5	103.5	Daily	Prof. Kay Holekamp		103.5
434	Hyena Camp	Sep-91	45	1991	9	NA	NA	22	22	22	Daily	Prof. Kay Holekamp		22
435	Hyena Camp	Oct-91	46	1991	10	NA	NA	115	116	116	Daily	Prof. Kay Holekamp		116
436	Hyena Camp	Nov-91	47	1991	11	NA	NA	18	18	18	Daily	Prof. Kay Holekamp		18
437	Hyena Camp	Dec-91	48	1991	12	NA	NA	62	62	62	Daily	Prof. Kay Holekamp		62
438	Hyena Camp	Jan-92	49	1992	1	NA	NA	28	28	28	Daily	Prof. Kay Holekamp		28
439	Hyena Camp	Feb-92	50	1992	2	NA	NA	82	148	148	Daily	Prof. Kay Holekamp		148
440	Hyena Camp	Mar-92	51	1992	3	NA	NA	79	79	79	Daily	Prof. Kay Holekamp		79
441	Hyena Camp	Apr-92	52	1992	4	NA	NA	214	199	199	Daily	Prof. Kay Holekamp		199
442	Hyena Camp	May-92	53	1992	5	NA	NA	83	102.5	102.5	Daily	Prof. Kay Holekamp		102.5
443	Hyena Camp	Jun-92	54	1992	6	NA	NA	175	174.5	174.5	Daily	Prof. Kay Holekamp		174.5
444	Hyena Camp	Jul-92	55	1992	7	NA	NA	47	46.5	46.5	Daily	Prof. Kay Holekamp		46.5
445	Hyena Camp	Aug-92	56	1992	8	NA	NA	18	17.5	17.5	Daily	Prof. Kay Holekamp		17.5
446	Hyena Camp	Sep-92	57	1992	9	NA	NA	68	70.5	70.5	Daily	Prof. Kay Holekamp		70.5
447	Hyena Camp	Oct-92	58	1992	10	NA	NA	36	36	36	Daily	Prof. Kay Holekamp		36
448	Hyena Camp	Nov-92	59	1992	11	NA	NA	69	69	69	Daily	Prof. Kay Holekamp		69
449	Hyena Camp	Dec-92	60	1992	12	NA	NA	62	60	60	Daily	Prof. Kay Holekamp		60
450	Hyena Camp	Jan-93	61	1993	1	NA	NA	142	142	142	Daily	Prof. Kay Holekamp		142
451	Hyena Camp	Feb-93	62	1993	2	NA	NA	82	82	82	Daily	Prof. Kay Holekamp		82
452	Hyena Camp	Mar-93	63	1993	3	NA	NA	61	61	61	Daily	Prof. Kay Holekamp		61
453	Hyena Camp	Apr-93	64	1993	4	NA	NA	21	21	21	Daily	Prof. Kay Holekamp		21
454	Hyena Camp	May-93	65	1993	5	NA	NA	85	97	97	Daily	Prof. Kay Holekamp		97
455	Hyena Camp	Jun-93	66	1993	6	NA	NA	94	94	94	Daily	Prof. Kay Holekamp		94
456	Hyena Camp	Jul-93	67	1993	7	NA	NA	8	8	8	Daily	Prof. Kay Holekamp		8
457	Hyena Camp	Aug-93	68	1993	8	NA	NA	34	34	34	Daily	Prof. Kay Holekamp		34
458	Hyena Camp	Sep-93	69	1993	9	NA	NA	14	14	14	Daily	Prof. Kay Holekamp		14
459	Hyena Camp	Oct-93	70	1993	10	NA	NA	18	18	18	Daily	Prof. Kay Holekamp		18
460	Hyena Camp	Nov-93	71	1993	11	NA	NA	11	15	15	Daily	Prof. Kay Holekamp		15
461	Hyena Camp	Dec-93	72	1993	12	NA	NA	14	14	14	Daily	Prof. Kay Holekamp		14
462	Hyena Camp	Jan-94	73	1994	1	NA	NA	108	108	108	Daily	Prof. Kay Holekamp		108
463	Hyena Camp	Feb-94	74	1994	2	NA	NA	43	43	43	Daily	Prof. Kay Holekamp		43
464	Hyena Camp	Mar-94	75	1994	3	NA	NA	108	108	108	Daily	Prof. Kay Holekamp		108
465	Hyena Camp	Apr-94	76	1994	4	NA	NA	105	104.5	104.5	Daily	Prof. Kay Holekamp		104.5
466	Hyena Camp	May-94	77	1994	5	NA	NA	62	62	62	Daily	Prof. Kay Holekamp		62
467	Hyena Camp	Jun-94	78	1994	6	NA	NA	65	64.5	64.5	Daily	Prof. Kay Holekamp		64.5
468	Hyena Camp	Jul-94	79	1994	7	NA	NA	65	64.5	64.5	Daily	Prof. Kay Holekamp		64.5
469	Hyena Camp	Aug-94	80	1994	8	NA	NA	45	45	45	Daily	Prof. Kay Holekamp		45
470	Hyena Camp	Sep-94	81	1994	9	NA	NA	52	50.5	50.5	Daily	Prof. Kay Holekamp		50.5
471	Hyena Camp	Oct-94	82	1994	10	NA	NA	26	30	30	Daily	Prof. Kay Holekamp		30
472	Hyena Camp	Nov-94	83	1994	11	NA	NA	190	189.5	189.5	Daily	Prof. Kay Holekamp		189.5
473	Hyena Camp	Dec-94	84	1994	12	NA	NA	19	19.5	19.5	Daily	Prof. Kay Holekamp		19.5
474	Hyena Camp	Jan-95	85	1995	1	NA	NA	70	69.5	69.5	Daily	Prof. Kay Holekamp		69.5
475	Hyena Camp	Feb-95	86	1995	2	NA	NA	159	158	158	Daily	Prof. Kay Holekamp		158
476	Hyena Camp	Mar-95	87	1995	3	NA	NA	116	116.5	116.5	Daily	Prof. Kay Holekamp		116.5
477	Hyena Camp	Apr-95	88	1995	4	NA	NA	145	144.5	144.5	Daily	Prof. Kay Holekamp		144.5
478	Hyena Camp	May-95	89	1995	5	NA	NA	146	146.5	146.5	Daily	Prof. Kay Holekamp		146.5
479	Hyena Camp	Jun-95	90	1995	6	NA	NA	200	200	200	Daily	Prof. Kay Holekamp		200
480	Hyena Camp	Jul-95	91	1995	7	NA	NA	16	16	16	Daily	Prof. Kay Holekamp		16
481	Hyena Camp	Aug-95	92	1995	8	NA	NA	84	83.5	83.5	Daily	Prof. Kay Holekamp		83.5
482	Hyena Camp	Sep-95	93	1995	9	NA	NA	71	64.5	64.5	Daily	Prof. Kay Holekamp		64.5
483	Hyena Camp	Oct-95	94	1995	10	NA	NA	34	34.5	34.5	Daily	Prof. Kay Holekamp		34.5
484	Hyena Camp	Nov-95	95	1995	11	NA	NA	107	107	107	Daily	Prof. Kay Holekamp		107
485	Hyena Camp	Dec-95	96	1995	12	NA	NA	48	47.5	47.5	Daily	Prof. Kay Holekamp		47.5
486	Hyena Camp	Jan-96	97	1996	1	NA	NA	234	233	233	Daily	Prof. Kay Holekamp		233
487	Hyena Camp	Feb-96	98	1996	2	NA	NA	194	193.5	193.5	Daily	Prof. Kay Holekamp		193.5
488	Hyena Camp	Mar-96	99	1996	3	NA	NA	96	95	95	Daily	Prof. Kay Holekamp		95
489	Hyena Camp	Apr-96	100	1996	4	NA	NA	60	60	60	Daily	Prof. Kay Holekamp		60
490	Hyena Camp	May-96	101	1996	5	NA	NA	12	12	12	Daily	Prof. Kay Holekamp		12
491	Hyena Camp	Jun-96	102	1996	6	NA	NA	105	104.5	104.5	Daily	Prof. Kay Holekamp		104.5
492	Hyena Camp	Jul-96	103	1996	7	NA	NA	188	192	192	Daily	Prof. Kay Holekamp		192
493	Hyena Camp	Aug-96	104	1996	8	NA	NA	196.5	196	196	Daily	Prof. Kay Holekamp		196
494	Hyena Camp	Sep-96	105	1996	9	NA	NA	143	144	144	Daily	Prof. Kay Holekamp		144
495	Hyena Camp	Oct-96	106	1996	10	NA	NA	37	38	38	Daily	Prof. Kay Holekamp		38
496	Hyena Camp	Nov-96	107	1996	11	NA	NA	44	43	43	Daily	Prof. Kay Holekamp		43
497	Hyena Camp	Dec-96	108	1996	12	NA	NA	35	34.5	34.5	Daily	Prof. Kay Holekamp		34.5
498	Hyena Camp	Jan-97	109	1997	1	NA	NA	139	138.5	138.5	Daily	Prof. Kay Holekamp		138.5
499	Hyena Camp	Feb-97	110	1997	2	NA	NA	33	31	31	Daily	Prof. Kay Holekamp		31
500	Hyena Camp	Mar-97	111	1997	3	NA	NA	122	122	122	Daily	Prof. Kay Holekamp		122
501	Hyena Camp	Apr-97	112	1997	4	NA	NA	321	320	320	Daily	Prof. Kay Holekamp		320
502	Hyena Camp	May-97	113	1997	5	NA	NA	102	102	102	Daily	Prof. Kay Holekamp		102
503	Hyena Camp	Jun-97	114	1997	6	NA	NA	81	79.5	79.5	Daily	Prof. Kay Holekamp		79.5
504	Hyena Camp	Jul-97	115	1997	7	NA	NA	20	24	24	Daily	Prof. Kay Holekamp		24
505	Hyena Camp	Aug-97	116	1997	8	NA	NA	64	64	64	Daily	Prof. Kay Holekamp		64
506	Hyena Camp	Sep-97	117	1997	9	NA	NA	3	2	2	Daily	Prof. Kay Holekamp		2
507	Hyena Camp	Oct-97	118	1997	10	NA	NA	18	19	19	Daily	Prof. Kay Holekamp		19
508	Hyena Camp	Nov-97	119	1997	11	NA	NA	256	255.5	255.5	Daily	Prof. Kay Holekamp		255.5
509	Hyena Camp	Dec-97	120	1997	12	NA	NA	216	215.5	215.5	Daily	Prof. Kay Holekamp		215.5
510	Hyena Camp	Jan-98	121	1998	1	NA	NA	275	294	294	Daily	Prof. Kay Holekamp		294
511	Hyena Camp	Feb-98	122	1998	2	NA	NA	200	198.5	198.5	Daily	Prof. Kay Holekamp		198.5
512	Hyena Camp	Mar-98	123	1998	3	NA	NA	122	122	122	Daily	Prof. Kay Holekamp		122
513	Hyena Camp	Apr-98	124	1998	4	NA	NA	137	139	139	Daily	Prof. Kay Holekamp		139
514	Hyena Camp	May-98	125	1998	5	NA	NA	203	202.5	202.5	Daily	Prof. Kay Holekamp		202.5
515	Hyena Camp	Jun-98	126	1998	6	NA	NA	92	97.5	97.5	Daily	Prof. Kay Holekamp		97.5
516	Hyena Camp	Jul-98	127	1998	7	NA	NA	26	26	26	Daily	Prof. Kay Holekamp		26
517	Hyena Camp	Aug-98	128	1998	8	NA	NA	96	95.5	95.5	Daily	Prof. Kay Holekamp		95.5
518	Hyena Camp	Sep-98	129	1998	9	NA	NA	53	52.5	52.5	Daily	Prof. Kay Holekamp		52.5
519	Hyena Camp	Oct-98	130	1998	10	NA	NA	55	54.5	54.5	Daily	Prof. Kay Holekamp		54.5
520	Hyena Camp	Nov-98	131	1998	11	NA	NA	47	55	55	Daily	Prof. Kay Holekamp		55
521	Hyena Camp	Dec-98	132	1998	12	NA	NA	8	7.5	7.5	Daily	Prof. Kay Holekamp		7.5
522	Hyena Camp	Jan-99	133	1999	1	NA	NA	105	105	105	Daily	Prof. Kay Holekamp		105
523	Hyena Camp	Feb-99	134	1999	2	NA	NA	26	26	26	Daily	Prof. Kay Holekamp		26
524	Hyena Camp	Mar-99	135	1999	3	NA	NA	336	335.5	335.5	Daily	Prof. Kay Holekamp		335.5
525	Hyena Camp	Apr-99	136	1999	4	NA	NA	94	94	94	Daily	Prof. Kay Holekamp		94
526	Hyena Camp	May-99	137	1999	5	NA	NA	7	6	6	Daily	Prof. Kay Holekamp		6
527	Hyena Camp	Jun-99	138	1999	6	NA	NA	39	38	38	Daily	Prof. Kay Holekamp		38
528	Hyena Camp	Jul-99	139	1999	7	NA	NA	9	9	9	Daily	Prof. Kay Holekamp		9
529	Hyena Camp	Aug-99	140	1999	8	NA	NA	126	126.5	126.5	Daily	Prof. Kay Holekamp		126.5
530	Hyena Camp	Sep-99	141	1999	9	NA	NA	38	38.5	38.5	Daily	Prof. Kay Holekamp		38.5
531	Hyena Camp	Oct-99	142	1999	10	NA	NA	38	38	38	Daily	Prof. Kay Holekamp		38
532	Hyena Camp	Nov-99	143	1999	11	NA	NA	58	58	58	Daily	Prof. Kay Holekamp		58
533	Hyena Camp	Dec-99	144	1999	12	NA	NA	55	55	55	Daily	Prof. Kay Holekamp		55
534	Hyena Camp	Jan-00	145	2000	1	NA	NA	46	45.5	45.5	Daily	Prof. Kay Holekamp		45.5
535	Hyena Camp	Feb-00	146	2000	2	NA	NA	71	71	71	Daily	Prof. Kay Holekamp		71
536	Hyena Camp	Mar-00	147	2000	3	NA	NA	137	137	137	Daily	Prof. Kay Holekamp		137
537	Hyena Camp	Apr-00	148	2000	4	NA	NA	NA	52.5	52.5	Daily	Prof. Kay Holekamp		52.5
538	Hyena Camp	May-00	149	2000	5	NA	NA	130	129.5	129.5	Daily	Prof. Kay Holekamp		129.5
539	Hyena Camp	Jun-00	150	2000	6	NA	NA	46	53	53	Daily	Prof. Kay Holekamp		53
540	Hyena Camp	Jul-00	151	2000	7	NA	NA	30	30	30	Daily	Prof. Kay Holekamp		30
541	Hyena Camp	Aug-00	152	2000	8	NA	NA	35	34.5	34.5	Daily	Prof. Kay Holekamp		34.5
542	Hyena Camp	Sep-00	153	2000	9	NA	NA	41	41	41	Daily	Prof. Kay Holekamp		41
543	Hyena Camp	Oct-00	154	2000	10	NA	NA	21	21	21	Daily	Prof. Kay Holekamp		21
544	Hyena Camp	Nov-00	155	2000	11	NA	NA	137	137	137	Daily	Prof. Kay Holekamp		137
545	Hyena Camp	Dec-00	156	2000	12	NA	NA	141	137	137	Daily	Prof. Kay Holekamp		137
546	Hyena Camp	Jan-01	157	2001	1	NA	NA	262	262	262	Daily	Prof. Kay Holekamp		262
547	Hyena Camp	Feb-01	158	2001	2	NA	NA	56	55.5	55.5	Daily	Prof. Kay Holekamp		55.5
548	Hyena Camp	Mar-01	159	2001	3	NA	NA	156	155.5	155.5	Daily	Prof. Kay Holekamp		155.5
549	Hyena Camp	Apr-01	160	2001	4	NA	NA	229	229	229	Daily	Prof. Kay Holekamp		229
550	Hyena Camp	May-01	161	2001	5	NA	NA	69	69	69	Daily	Prof. Kay Holekamp		69
551	Hyena Camp	Jun-01	162	2001	6	NA	NA	45	59	59	Daily	Prof. Kay Holekamp		59
552	Hyena Camp	Jul-01	163	2001	7	NA	NA	67	99.5	99.5	Daily	Prof. Kay Holekamp		99.5
553	Hyena Camp	Aug-01	164	2001	8	NA	NA	100	39	39	Daily	Prof. Kay Holekamp		39
554	Hyena Camp	Sep-01	165	2001	9	NA	NA	39	90	90	Daily	Prof. Kay Holekamp		90
555	Hyena Camp	Oct-01	166	2001	10	NA	NA	90	104	104	Daily	Prof. Kay Holekamp		104
556	Hyena Camp	Nov-01	167	2001	11	NA	NA	103	106	106	Daily	Prof. Kay Holekamp		106
557	Hyena Camp	Dec-01	168	2001	12	NA	NA	307	12.5	12.5	Daily	Prof. Kay Holekamp		12.5
558	Hyena Camp	Jan-02	169	2002	1	NA	NA	78	305.5	305.5	Daily	Prof. Kay Holekamp		305.5
559	Hyena Camp	Feb-02	170	2002	2	NA	NA	112	77.5	77.5	Daily	Prof. Kay Holekamp		77.5
560	Hyena Camp	Mar-02	171	2002	3	NA	NA	142	111.5	111.5	Daily	Prof. Kay Holekamp		111.5
561	Hyena Camp	Apr-02	172	2002	4	NA	NA	157	142	142	Daily	Prof. Kay Holekamp		142
562	Hyena Camp	May-02	173	2002	5	NA	NA	60	156.5	156.5	Daily	Prof. Kay Holekamp		156.5
563	Hyena Camp	Jun-02	174	2002	6	NA	NA	51	60	60	Daily	Prof. Kay Holekamp		60
564	Hyena Camp	Jul-02	175	2002	7	NA	NA	53	50.5	50.5	Daily	Prof. Kay Holekamp		50.5
565	Hyena Camp	Aug-02	176	2002	8	NA	NA	7	52.5	52.5	Daily	Prof. Kay Holekamp		52.5
566	Hyena Camp	Sep-02	177	2002	9	NA	NA	31	7	7	Daily	Prof. Kay Holekamp		7
567	Hyena Camp	Oct-02	178	2002	10	NA	NA	177	60	60	Daily	Prof. Kay Holekamp		60
568	Hyena Camp	Nov-02	179	2002	11	NA	NA	152	186	186	Daily	Prof. Kay Holekamp		186
569	Hyena Camp	Dec-02	180	2002	12	NA	NA	NA	152	152	Daily	Prof. Kay Holekamp		152
570	Hyena Camp	Jan-03	181	2003	1	NA	NA	5	42.5	42.5	Daily	Prof. Kay Holekamp		42.5
571	Hyena Camp	Feb-03	182	2003	2	NA	NA	56.5	43.5	43.5	Daily	Prof. Kay Holekamp		43.5
572	Hyena Camp	Mar-03	183	2003	3	NA	NA	25	69.5	69.5	Daily	Prof. Kay Holekamp		69.5
573	Hyena Camp	Apr-03	184	2003	4	NA	NA	118.5	223.5	223.5	Daily	Prof. Kay Holekamp		223.5
574	Hyena Camp	May-03	185	2003	5	NA	NA	185.5	102	102	Daily	Prof. Kay Holekamp		102
575	Hyena Camp	Jun-03	186	2003	6	NA	NA	234.5	98.5	98.5	Daily	Prof. Kay Holekamp		98.5
576	Hyena Camp	Jul-03	187	2003	7	NA	NA	140	7.5	7.5	Daily	Prof. Kay Holekamp		7.5
577	Hyena Camp	Aug-03	188	2003	8	NA	NA	22.5	107.5	107.5	Daily	Prof. Kay Holekamp		107.5
578	Hyena Camp	Sep-03	189	2003	9	NA	NA	194	45.5	45.5	Daily	Prof. Kay Holekamp		45.5
579	Hyena Camp	Oct-03	190	2003	10	NA	NA	46	70.5	70.5	Daily	Prof. Kay Holekamp		70.5
580	Hyena Camp	Nov-03	191	2003	11	NA	NA	85.5	39	39	Daily	Prof. Kay Holekamp		39
581	Hyena Camp	Dec-03	192	2003	12	NA	NA	39	75.5	75.5	Daily	Prof. Kay Holekamp		75.5
582	Hyena Camp	Jan-04	193	2004	1	NA	NA	88	149.5	149.5	Daily	Prof. Kay Holekamp		149.5
583	Hyena Camp	Feb-04	194	2004	2	NA	NA	149.5	91.5	91.5	Daily	Prof. Kay Holekamp		91.5
584	Hyena Camp	Mar-04	195	2004	3	NA	NA	85	203.5	203.5	Daily	Prof. Kay Holekamp		203.5
585	Hyena Camp	Apr-04	196	2004	4	NA	NA	NA	132.5	132.5	Daily	Prof. Kay Holekamp		132.5
586	Hyena Camp	May-04	197	2004	5	NA	NA	NA	206.5	206.5	Daily	Prof. Kay Holekamp		206.5
587	Hyena Camp	Jun-04	198	2004	6	NA	NA	NA	21.5	21.5	Daily	Prof. Kay Holekamp		21.5
588	Hyena Camp	Jul-04	199	2004	7	NA	NA	NA	28	28	Daily	Prof. Kay Holekamp		28
589	Hyena Camp	Aug-04	200	2004	8	NA	NA	NA	114.5	114.5	Daily	Prof. Kay Holekamp		114.5
590	Hyena Camp	Sep-04	201	2004	9	NA	NA	NA	154	154	Daily	Prof. Kay Holekamp		154
591	Hyena Camp	Oct-04	202	2004	10	NA	NA	NA	72.5	72.5	Daily	Prof. Kay Holekamp		72.5
592	Hyena Camp	Nov-04	203	2004	11	NA	NA	NA	118	118	Daily	Prof. Kay Holekamp		118
593	Hyena Camp	Dec-04	204	2004	12	NA	NA	NA	112	112	Daily	Prof. Kay Holekamp		112
594	Hyena Camp	Jan-05	205	2005	1	NA	NA	NA	129	129	Daily	Prof. Kay Holekamp		129
595	Hyena Camp	Feb-05	206	2005	2	NA	NA	NA	77.5	77.5	Daily	Prof. Kay Holekamp		77.5
596	Hyena Camp	Mar-05	207	2005	3	NA	NA	NA	224	224	Daily	Prof. Kay Holekamp		224
597	Hyena Camp	Apr-05	208	2005	4	NA	NA	NA	78	78	Daily	Prof. Kay Holekamp		78
598	Hyena Camp	May-05	209	2005	5	NA	NA	NA	269	269	Daily	Prof. Kay Holekamp		269
599	Hyena Camp	Jun-05	210	2005	6	NA	NA	NA	95.5	95.5	Daily	Prof. Kay Holekamp		95.5
600	Hyena Camp	Jul-05	211	2005	7	NA	NA	NA	42.5	42.5	Daily	Prof. Kay Holekamp		42.5
601	Hyena Camp	Aug-05	212	2005	8	NA	NA	NA	79.5	79.5	Daily	Prof. Kay Holekamp		79.5
602	Hyena Camp	Sep-05	213	2005	9	NA	NA	NA	42	42	Daily	Prof. Kay Holekamp		42
603	Hyena Camp	Oct-05	214	2005	10	NA	NA	NA	28.5	28.5	Daily	Prof. Kay Holekamp		28.5
604	Hyena Camp	Nov-05	215	2005	11	NA	NA	NA	20.5	20.5	Daily	Prof. Kay Holekamp		20.5
605	Hyena Camp	Dec-05	216	2005	12	NA	NA	NA	49	49	Daily	Prof. Kay Holekamp		49
606	Hyena Camp	Jan-06	217	2006	1	NA	NA	NA	56.5	56.5	Daily	Prof. Kay Holekamp		56.5
607	Hyena Camp	Feb-06	218	2006	2	NA	NA	NA	99.5	99.5	Daily	Prof. Kay Holekamp		99.5
608	Hyena Camp	Mar-06	219	2006	3	NA	NA	NA	126.5	126.5	Daily	Prof. Kay Holekamp		126.5
609	Hyena Camp	Apr-06	220	2006	4	NA	NA	NA	146.5	146.5	Daily	Prof. Kay Holekamp		146.5
610	Hyena Camp	May-06	221	2006	5	NA	NA	NA	94	94	Daily	Prof. Kay Holekamp		94
611	Hyena Camp	Jun-06	222	2006	6	NA	NA	NA	14	14	Daily	Prof. Kay Holekamp		14
612	Hyena Camp	Jul-06	223	2006	7	NA	NA	NA	42	42	Daily	Prof. Kay Holekamp		42
613	Hyena Camp	Aug-06	224	2006	8	NA	NA	NA	49	49	Daily	Prof. Kay Holekamp		49
614	Hyena Camp	Sep-06	225	2006	9	NA	NA	NA	49.5	49.5	Daily	Prof. Kay Holekamp		49.5
615	Hyena Camp	Oct-06	226	2006	10	NA	NA	NA	11	11	Daily	Prof. Kay Holekamp		11
616	Hyena Camp	Nov-06	227	2006	11	NA	NA	NA	185	185	Daily	Prof. Kay Holekamp		185
617	Hyena Camp	Dec-06	228	2006	12	NA	NA	NA	357	357	Daily	Prof. Kay Holekamp		357
618	Hyena Camp	Jan-07	229	2007	1	NA	NA	NA	143	143	Daily	Prof. Kay Holekamp		143
619	Hyena Camp	Feb-07	230	2007	2	NA	NA	NA	205	205	Daily	Prof. Kay Holekamp		205
620	Hyena Camp	Mar-07	231	2007	3	NA	NA	NA	41	41	Daily	Prof. Kay Holekamp		41
621	Hyena Camp	Apr-07	232	2007	4	NA	NA	NA	68	68	Daily	Prof. Kay Holekamp		68
622	Hyena Camp	May-07	233	2007	5	NA	NA	NA	140	140	Daily	Prof. Kay Holekamp		140
623	Hyena Camp	Jun-07	234	2007	6	NA	NA	NA	104.5	104.5	Daily	Prof. Kay Holekamp		104.5
624	Hyena Camp	Jul-07	235	2007	7	NA	NA	NA	34	34	Daily	Prof. Kay Holekamp		34
625	Hyena Camp	Aug-07	236	2007	8	NA	NA	NA	34	34	Daily	Prof. Kay Holekamp		34
626	Hyena Camp	Sep-07	237	2007	9	NA	NA	NA	69	69	Daily	Prof. Kay Holekamp		69
627	Hyena Camp	Oct-07	238	2007	10	NA	NA	NA	28	28	Daily	Prof. Kay Holekamp		28
628	Hyena Camp	Nov-07	239	2007	11	NA	NA	NA	6	6	Daily	Prof. Kay Holekamp		6
629	Hyena Camp	Dec-07	240	2007	12	NA	NA	NA	137	137	Daily	Prof. Kay Holekamp		137
630	Hyena Camp	Jan-08	241	2008	1	NA	NA	NA	49	49	Daily	Prof. Kay Holekamp		49
631	Hyena Camp	Feb-08	242	2008	2	NA	NA	NA	193	193	Daily	Prof. Kay Holekamp		193
632	Hyena Camp	Mar-08	243	2008	3	NA	NA	NA	124	124	Daily	Prof. Kay Holekamp		124
633	Hyena Camp	Apr-08	244	2008	4	NA	NA	NA	58	58	Daily	Prof. Kay Holekamp		58
634	Hyena Camp	May-08	245	2008	5	NA	NA	NA	49	49	Daily	Prof. Kay Holekamp		49
635	Hyena Camp	Jun-08	246	2008	6	NA	NA	NA	42	42	Daily	Prof. Kay Holekamp		42
636	Hyena Camp	Jul-08	247	2008	7	NA	NA	NA	90	90	Daily	Prof. Kay Holekamp		90
637	Hyena Camp	Aug-08	248	2008	8	NA	NA	NA	78	78	Daily	Prof. Kay Holekamp		78
638	Hyena Camp	Sep-08	249	2008	9	NA	NA	NA	134.5	134.5	Daily	Prof. Kay Holekamp		134.5
639	Hyena Camp	Oct-08	250	2008	10	NA	NA	NA	92	92	Daily	Prof. Kay Holekamp		92
640	Hyena Camp	Nov-08	251	2008	11	NA	NA	NA	119.5	119.5	Daily	Prof. Kay Holekamp		119.5
641	Hyena Camp	Dec-08	252	2008	12	NA	NA	NA	26	26	Daily	Prof. Kay Holekamp		26
642	Hyena Camp	Jan-09	253	2009	1	NA	NA	NA	149	149	Daily	Prof. Kay Holekamp		149
643	Hyena Camp	Feb-09	254	2009	2	NA	NA	NA	69	69	Daily	Prof. Kay Holekamp		69
644	Hyena Camp	Mar-09	255	2009	3	NA	NA	NA	56	56	Daily	Prof. Kay Holekamp		56
645	Hyena Camp	Apr-09	256	2009	4	NA	NA	NA	126.5	126.5	Daily	Prof. Kay Holekamp		126.5
646	Hyena Camp	May-09	257	2009	5	NA	NA	NA	85	85	Daily	Prof. Kay Holekamp		85
647	Hyena Camp	Jun-09	258	2009	6	NA	NA	NA	42.5	42.5	Daily	Prof. Kay Holekamp		42.5
648	Hyena Camp	Jul-09	259	2009	7	NA	NA	NA	23.5	23.5	Daily	Prof. Kay Holekamp		23.5
649	Hyena Camp	Aug-09	260	2009	8	NA	NA	NA	23.5	23.5	Daily	Prof. Kay Holekamp		23.5
650	Hyena Camp	Sep-09	261	2009	9	NA	NA	NA	30.5	30.5	Daily	Prof. Kay Holekamp		30.5
651	Hyena Camp	Oct-09	262	2009	10	NA	NA	NA	9	9	Daily	Prof. Kay Holekamp		9
652	Hyena Camp	Nov-09	263	2009	11	NA	NA	NA	129	129	Daily	Prof. Kay Holekamp		129
653	Hyena Camp	Dec-09	264	2009	12	NA	NA	NA	76	76	Daily	Prof. Kay Holekamp		76
654	Hyena Camp	Jan-10	265	2010	1	NA	NA	NA	123.5	123.5	Daily	Prof. Kay Holekamp		123.5
655	Hyena Camp	Feb-10	266	2010	2	NA	NA	NA	203	203	Daily	Prof. Kay Holekamp		203
656	Hyena Camp	Mar-10	267	2010	3	NA	NA	NA	200	200	Daily	Prof. Kay Holekamp		200
657	Hyena Camp	Apr-10	268	2010	4	NA	NA	NA	51.5	51.5	Daily	Prof. Kay Holekamp		51.5
658	Hyena Camp	May-10	269	2010	5	NA	NA	NA	13.5	13.5	Daily	Prof. Kay Holekamp		13.5
659	Hyena Camp	Jun-10	270	2010	6	NA	NA	NA	NA	NA		Prof. Kay Holekamp		82.7
660	Hyena Camp	Jul-10	271	2010	7	NA	NA	NA	13.5	13.5	Daily	Prof. Kay Holekamp		13.5
661	Hyena Camp	Aug-10	272	2010	8	NA	NA	NA	89	89	Daily	Prof. Kay Holekamp		89
662	Hyena Camp	Sep-10	273	2010	9	NA	NA	NA	86.5	86.5	Daily	Prof. Kay Holekamp		86.5
663	Hyena Camp	Oct-10	274	2010	10	NA	NA	NA	105.5	105.5	Daily	Prof. Kay Holekamp		105.5
664	Hyena Camp	Nov-10	275	2010	11	NA	NA	NA	18	18	Daily	Prof. Kay Holekamp		18
665	Hyena Camp	Dec-10	276	2010	12	NA	NA	NA	153	153	Daily	Prof. Kay Holekamp		153
666	Hyena Camp	Jan-11	277	2011	1	NA	NA	NA	124.5	124.5	Daily	Prof. Kay Holekamp		124.5
667	Hyena Camp	Feb-11	278	2011	2	NA	NA	NA	17.5	17.5	Daily	Prof. Kay Holekamp		17.5
668	Hyena Camp	Mar-11	279	2011	3	NA	NA	NA	145	145	Daily	Prof. Kay Holekamp		145
669	Hyena Camp	Apr-11	280	2011	4	NA	NA	NA	58.5	58.5	Daily	Prof. Kay Holekamp		58.5
670	Hyena Camp	May-11	281	2011	5	NA	NA	NA	36	36	Daily	Prof. Kay Holekamp		36
671	Hyena Camp	Jun-11	282	2011	6	NA	NA	NA	123	123	Daily	Prof. Kay Holekamp		123
672	Hyena Camp	Jul-11	283	2011	7	NA	NA	NA	63	63	Daily	Prof. Kay Holekamp		63
673	Hyena Camp	Aug-11	284	2011	8	NA	NA	NA	105	105	Daily	Prof. Kay Holekamp		105
674	Hyena Camp	Sep-11	285	2011	9	NA	NA	NA	58	58	Daily	Prof. Kay Holekamp		58
675	Hyena Camp	Oct-11	286	2011	10	NA	NA	NA	81.5	81.5	Daily	Prof. Kay Holekamp		81.5
676	Hyena Camp	Nov-11	287	2011	11	NA	NA	NA	195	195	Daily	Prof. Kay Holekamp		195
677	Hyena Camp	Dec-11	288	2011	12	NA	NA	NA	132	132	Daily	Prof. Kay Holekamp		132
678	Hyena Camp	Jan-12	289	2012	1	NA	NA	NA	38	38	Daily	Prof. Kay Holekamp		38
679	Hyena Camp	Feb-12	290	2012	2	NA	NA	NA	57	57	Daily	Prof. Kay Holekamp		57
680	Hyena Camp	Mar-12	291	2012	3	NA	NA	NA	81.5	81.5	Daily	Prof. Kay Holekamp		81.5
681	Hyena Camp	Apr-12	292	2012	4	NA	NA	NA	338	338	Daily	Prof. Kay Holekamp		338
682	Hyena Camp	May-12	293	2012	5	NA	NA	NA	157.5	157.5	Daily	Prof. Kay Holekamp		157.5
683	Hyena Camp	Jun-12	294	2012	6	NA	NA	NA	70.5	70.5	Daily	Prof. Kay Holekamp		70.5
684	Hyena Camp	Jul-12	295	2012	7	NA	NA	NA	12.5	12.5	Daily	Prof. Kay Holekamp		12.5
685	Hyena Camp	Aug-12	296	2012	8	NA	NA	NA	87	87	Daily	Prof. Kay Holekamp		87
686	Hyena Camp	Sep-12	297	2012	9	NA	NA	NA	112	112	Daily	Prof. Kay Holekamp		112
687	Hyena Camp	Oct-12	298	2012	10	NA	NA	NA	67	67	Daily	Prof. Kay Holekamp		67
688	Hyena Camp	Nov-12	299	2012	11	NA	NA	NA	25.5	25.5	Daily	Prof. Kay Holekamp		25.5
689	Hyena Camp	Dec-12	300	2012	12	NA	NA	NA	150.5	150.5	Daily	Prof. Kay Holekamp		150.5
690	Hyena Camp	Jan-13	301	2013	1	NA	NA	NA	160.5	160.5	Daily	Prof. Kay Holekamp		160.5
691	Hyena Camp	Feb-13	302	2013	2	NA	NA	NA	42.5	42.5	Daily	Prof. Kay Holekamp		42.5
692	Hyena Camp	Mar-13	303	2013	3	NA	NA	NA	142	142	Daily	Prof. Kay Holekamp		142
693	Hyena Camp	Apr-13	304	2013	4	NA	NA	NA	260.5	260.5	Daily	Prof. Kay Holekamp		260.5
694	Hyena Camp	May-13	305	2013	5	NA	NA	NA	57.5	57.5	Daily	Prof. Kay Holekamp		57.5
695	Hyena Camp	Jun-13	306	2013	6	NA	NA	NA	86	86	Daily	Prof. Kay Holekamp		86
696	Hyena Camp	Jul-13	307	2013	7	NA	NA	NA	21.5	21.5	Daily	Prof. Kay Holekamp		21.5
697	Hyena Camp	Aug-13	308	2013	8	NA	NA	NA	58	58	Daily	Prof. Kay Holekamp		58
698	Hyena Camp	Sep-13	309	2013	9	NA	NA	NA	119	119	Daily	Prof. Kay Holekamp		119
699	Hyena Camp	Oct-13	310	2013	10	NA	NA	NA	29	29	Daily	Prof. Kay Holekamp		29
700	Hyena Camp	Nov-13	311	2013	11	NA	NA	NA	84.5	84.5	Daily	Prof. Kay Holekamp		84.5
701	Hyena Camp	Dec-13	312	2013	12	NA	NA	NA	214.5	214.5	Daily	Prof. Kay Holekamp		214.5
702	Hyena Camp	Jan-14	313	2014	1	NA	NA	NA	53	53	Daily	Prof. Kay Holekamp		53
703	Hyena Camp	Feb-14	314	2014	2	NA	NA	NA	33.5	33.5	Daily	Prof. Kay Holekamp		33.5
704	Hyena Camp	Mar-14	315	2014	3	NA	NA	NA	206.833	206.833	Daily	Prof. Kay Holekamp		206.8
705	Hyena Camp	Apr-14	316	2014	4	NA	NA	NA	36	36	Daily	Prof. Kay Holekamp		36
706	Hyena Camp	May-14	317	2014	5	NA	NA	NA	101.5	101.5	Daily	Prof. Kay Holekamp		101.5
707	Hyena Camp	Jun-14	318	2014	6	NA	NA	NA	116.5	116.5	Daily	Prof. Kay Holekamp		116.5
708	Hyena Camp	Jul-14	319	2014	7	NA	NA	NA	95.5	95.5	Daily	Prof. Kay Holekamp		95.5
709	Hyena Camp	Aug-14	320	2014	8	NA	NA	NA	131	131	Daily	Prof. Kay Holekamp		131
710	Hyena Camp	Sep-14	321	2014	9	NA	NA	NA	150	150	Daily	Prof. Kay Holekamp		150
711	Hyena Camp	Oct-14	322	2014	10	NA	NA	NA	89.25	89.25	Daily	Prof. Kay Holekamp		89.3
712	Hyena Camp	Nov-14	323	2014	11	NA	NA	NA	145	145	Daily	Prof. Kay Holekamp		145
713	Hyena Camp	Dec-14	324	2014	12	NA	NA	NA	151.5	151.5	Daily	Prof. Kay Holekamp		151.5
714	Hyena Camp	Jan-15	325	2015	1	NA	NA	NA	63.5	63.5	Daily	Prof. Kay Holekamp		63.5
715	Hyena Camp	Feb-15	326	2015	2	NA	NA	NA	50	50	Daily	Prof. Kay Holekamp		50
716	Hyena Camp	Mar-15	327	2015	3	NA	NA	NA	45	45	Daily	Prof. Kay Holekamp		45
717	Cottars Camp/Siana Springs	Dec-89	12	1989	12	NA	NA	134	NA	134	Monthly	MMEMP		134
718	Cottars Camp/Siana Springs	Jan-90	13	1990	1	NA	NA	56	NA	56	Monthly	MMEMP		56
719	Cottars Camp/Siana Springs	Feb-90	14	1990	2	NA	NA	184	NA	184	Monthly	MMEMP		184
720	Cottars Camp/Siana Springs	Mar-90	15	1990	3	NA	NA	99	NA	99	Monthly	MMEMP		99
721	Cottars Camp/Siana Springs	Apr-90	16	1990	4	NA	NA	97	NA	97	Monthly	MMEMP		97
722	Cottars Camp/Siana Springs	May-90	17	1990	5	NA	NA	18	NA	18	Monthly	MMEMP		18
723	Cottars Camp/Siana Springs	Jun-90	18	1990	6	NA	NA	47	NA	47	Monthly	MMEMP		47
724	Cottars Camp/Siana Springs	Jul-90	19	1990	7	NA	NA	26	NA	26	Monthly	MMEMP		26
725	Cottars Camp/Siana Springs	Aug-90	20	1990	8	NA	NA	102	NA	102	Monthly	MMEMP		102
726	Cottars Camp/Siana Springs	Sep-90	21	1990	9	NA	NA	20	NA	20	Monthly	MMEMP		20
727	Cottars Camp/Siana Springs	Oct-90	22	1990	10	NA	NA	32	NA	32	Monthly	MMEMP		32
728	Cottars Camp/Siana Springs	Nov-90	23	1990	11	NA	NA	18	NA	18	Monthly	MMEMP		18
729	Cottars Camp/Siana Springs	Dec-90	24	1990	12	NA	NA	30	NA	30	Monthly	MMEMP		30
730	Cottars Camp/Siana Springs	Jan-91	25	1991	1	NA	NA	70	NA	70	Monthly	MMEMP		70
731	Cottars Camp/Siana Springs	Feb-91	26	1991	2	NA	NA	60	NA	60	Monthly	MMEMP		60
732	Cottars Camp/Siana Springs	Mar-91	27	1991	3	NA	NA	30	NA	30	Monthly	MMEMP		30
733	Cottars Camp/Siana Springs	Apr-91	28	1991	4	NA	NA	112	NA	112	Monthly	MMEMP		112
734	Cottars Camp/Siana Springs	May-91	29	1991	5	NA	NA	80	NA	80	Monthly	MMEMP		80
735	Cottars Camp/Siana Springs	Jun-91	30	1991	6	NA	NA	122	NA	122	Monthly	MMEMP		122
736	Cottars Camp/Siana Springs	Jul-91	31	1991	7	NA	NA	2	NA	2	Monthly	MMEMP		2
737	Cottars Camp/Siana Springs	Aug-91	32	1991	8	NA	NA	10	NA	10	Monthly	MMEMP		10
738	Cottars Camp/Siana Springs	Sep-91	33	1991	9	NA	NA	33	NA	33	Monthly	MMEMP		33
739	Cottars Camp/Siana Springs	Oct-91	34	1991	10	NA	NA	61	NA	61	Monthly	MMEMP		61
740	Cottars Camp/Siana Springs	Nov-91	35	1991	11	NA	NA	0	NA	0	Monthly	MMEMP		0
741	Cottars Camp/Siana Springs	Dec-91	36	1991	12	NA	NA	NA	NA	NA		MMEMP		NA
742	Cottars Camp/Siana Springs	Jan-92	37	1992	1	NA	NA	20	NA	20	Monthly	MMEMP		20
743	Cottars Camp/Siana Springs	Feb-92	38	1992	2	NA	NA	115	NA	115	Monthly	MMEMP		115
744	Cottars Camp/Siana Springs	Mar-92	39	1992	3	NA	NA	85	NA	85	Monthly	MMEMP		85
745	Cottars Camp/Siana Springs	Apr-92	40	1992	4	NA	NA	180	NA	180	Monthly	MMEMP		180
746	Cottars Camp/Siana Springs	May-92	41	1992	5	NA	NA	95	NA	95	Monthly	MMEMP		95
747	Cottars Camp/Siana Springs	Jun-92	42	1992	6	NA	NA	78	NA	78	Monthly	MMEMP		78
748	Cottars Camp/Siana Springs	Jul-92	43	1992	7	NA	NA	91	NA	91	Monthly	MMEMP		91
749	Cottars Camp/Siana Springs	Aug-92	44	1992	8	NA	NA	45	NA	45	Monthly	MMEMP		45
750	Cottars Camp/Siana Springs	Sep-92	45	1992	9	NA	NA	62	NA	62	Monthly	MMEMP		62
751	Cottars Camp/Siana Springs	Oct-92	46	1992	10	NA	NA	73	NA	73	Monthly	MMEMP		73
752	Cottars Camp/Siana Springs	Nov-92	47	1992	11	NA	NA	45	NA	45	Monthly	MMEMP		45
753	Cottars Camp/Siana Springs	Dec-92	48	1992	12	NA	NA	36	NA	36	Monthly	MMEMP		36
754	Cottars Camp/Siana Springs	Jan-93	49	1993	1	NA	NA	90	NA	90	Monthly	MMEMP		90
755	Cottars Camp/Siana Springs	Feb-93	50	1993	2	NA	NA	67	NA	67	Monthly	MMEMP		67
756	Cottars Camp/Siana Springs	Mar-93	51	1993	3	NA	NA	29	NA	29	Monthly	MMEMP		29
757	Cottars Camp/Siana Springs	Apr-93	52	1993	4	NA	NA	25	NA	25	Monthly	MMEMP		25
758	Cottars Camp/Siana Springs	May-93	53	1993	5	NA	NA	60	NA	60	Monthly	MMEMP		60
759	Cottars Camp/Siana Springs	Jun-93	54	1993	6	NA	NA	61	NA	61	Monthly	MMEMP		61
760	Cottars Camp/Siana Springs	Jul-93	55	1993	7	NA	NA	12	NA	12	Monthly	MMEMP		12
761	Cottars Camp/Siana Springs	Aug-93	56	1993	8	NA	NA	35	NA	35	Monthly	MMEMP		35
762	Cottars Camp/Siana Springs	Sep-93	57	1993	9	NA	NA	2	NA	2	Monthly	MMEMP		2
763	Cottars Camp/Siana Springs	Oct-93	58	1993	10	NA	NA	22	NA	22	Monthly	MMEMP		22
764	Cottars Camp/Siana Springs	Nov-93	59	1993	11	NA	NA	8	NA	8	Monthly	MMEMP		8
765	Cottars Camp/Siana Springs	Dec-93	60	1993	12	NA	NA	29	NA	29	Monthly	MMEMP		29
766	Cottars Camp/Siana Springs	Jan-94	61	1994	1	NA	NA	100	NA	100	Monthly	MMEMP		100
767	Cottars Camp/Siana Springs	Feb-94	62	1994	2	NA	NA	20	NA	20	Monthly	MMEMP		20
768	Cottars Camp/Siana Springs	Mar-94	63	1994	3	NA	NA	141	NA	141	Monthly	MMEMP		141
769	Cottars Camp/Siana Springs	Apr-94	64	1994	4	NA	NA	113	NA	113	Monthly	MMEMP		113
770	Cottars Camp/Siana Springs	May-94	65	1994	5	NA	NA	68	NA	68	Monthly	MMEMP		68
771	Cottars Camp/Siana Springs	Jun-94	66	1994	6	NA	NA	131	NA	131	Monthly	MMEMP		131
772	Cottars Camp/Siana Springs	Jul-94	67	1994	7	NA	NA	31	NA	31	Monthly	MMEMP		31
773	Cottars Camp/Siana Springs	Aug-94	68	1994	8	NA	NA	57	NA	57	Monthly	MMEMP		57
774	Cottars Camp/Siana Springs	Sep-94	69	1994	9	NA	NA	26	NA	26	Monthly	MMEMP		26
775	Cottars Camp/Siana Springs	Oct-94	70	1994	10	NA	NA	20	NA	20	Monthly	MMEMP		20
776	Cottars Camp/Siana Springs	Nov-94	71	1994	11	NA	NA	130	NA	130	Monthly	MMEMP		130
777	Cottars Camp/Siana Springs	Dec-94	72	1994	12	NA	NA	36	NA	36	Monthly	MMEMP		36
778	Cottars Camp/Siana Springs	Jan-95	73	1995	1	NA	NA	32	NA	32	Monthly	MMEMP		32
779	Cottars Camp/Siana Springs	Feb-95	74	1995	2	NA	NA	138	NA	138	Monthly	MMEMP		138
780	Cottars Camp/Siana Springs	Mar-95	75	1995	3	NA	NA	87	NA	87	Monthly	MMEMP		87
781	Cottars Camp/Siana Springs	Apr-95	76	1995	4	NA	NA	40	NA	40	Monthly	MMEMP		40
782	Cottars Camp/Siana Springs	May-95	77	1995	5	NA	NA	135	NA	135	Monthly	MMEMP		135
783	Cottars Camp/Siana Springs	Jun-95	78	1995	6	NA	NA	111	NA	111	Monthly	MMEMP		111
784	Cottars Camp/Siana Springs	Jul-95	79	1995	7	NA	NA	11	NA	11	Monthly	MMEMP		11
785	Cottars Camp/Siana Springs	Aug-95	80	1995	8	NA	NA	8	NA	8	Monthly	MMEMP		8
786	Cottars Camp/Siana Springs	Sep-95	81	1995	9	NA	NA	9	NA	9	Monthly	MMEMP		9
787	Cottars Camp/Siana Springs	Oct-95	82	1995	10	NA	NA	37	NA	37	Monthly	MMEMP		37
788	Cottars Camp/Siana Springs	Nov-95	83	1995	11	NA	NA	34	NA	34	Monthly	MMEMP		34
789	Cottars Camp/Siana Springs	Dec-95	84	1995	12	NA	NA	42	NA	42	Monthly	MMEMP		42
790	Cottars Camp/Siana Springs	Jan-96	85	1996	1	NA	NA	151	NA	151	Monthly	MMEMP		151
791	Cottars Camp/Siana Springs	Feb-96	86	1996	2	NA	NA	203	NA	203	Monthly	MMEMP		203
792	Cottars Camp/Siana Springs	Mar-96	87	1996	3	NA	NA	52	NA	52	Monthly	MMEMP		52
793	Cottars Camp/Siana Springs	Apr-96	88	1996	4	NA	NA	113	NA	113	Monthly	MMEMP		113
794	Cottars Camp/Siana Springs	May-96	89	1996	5	NA	NA	46	NA	46	Monthly	MMEMP		46
795	Cottars Camp/Siana Springs	Jun-96	90	1996	6	NA	NA	26	NA	26	Monthly	MMEMP		26
796	Cottars Camp/Siana Springs	Jul-96	91	1996	7	NA	NA	97	NA	97	Monthly	MMEMP		97
797	Cottars Camp/Siana Springs	Aug-96	92	1996	8	NA	NA	38	NA	38	Monthly	MMEMP		38
798	Cottars Camp/Siana Springs	Sep-96	93	1996	9	NA	NA	74	NA	74	Monthly	MMEMP		74
799	Cottars Camp/Siana Springs	Oct-96	94	1996	10	NA	NA	67	NA	67	Monthly	MMEMP		67
800	Cottars Camp/Siana Springs	Nov-96	95	1996	11	NA	NA	6	NA	6	Monthly	MMEMP		6
801	Cottars Camp/Siana Springs	Dec-96	96	1996	12	NA	NA	157	NA	157	Monthly	MMEMP		157
802	Cottars Camp/Siana Springs	Jan-97	97	1997	1	NA	NA	50	NA	50	Monthly	MMEMP		50
803	Cottars Camp/Siana Springs	Feb-97	98	1997	2	NA	NA	0	NA	0	Monthly	MMEMP		0
804	Cottars Camp/Siana Springs	Mar-97	99	1997	3	NA	NA	0	NA	0	Monthly	MMEMP		0
805	Cottars Camp/Siana Springs	Apr-97	100	1997	4	NA	NA	156	NA	156	Monthly	MMEMP		156
806	Cottars Camp/Siana Springs	May-97	101	1997	5	NA	NA	143	NA	143	Monthly	MMEMP		143
807	Cottars Camp/Siana Springs	Jun-97	102	1997	6	NA	NA	76	NA	76	Monthly	MMEMP		76
808	Cottars Camp/Siana Springs	Jul-97	103	1997	7	NA	NA	18	NA	18	Monthly	MMEMP		18
809	Cottars Camp/Siana Springs	Aug-97	104	1997	8	NA	NA	20	NA	20	Monthly	MMEMP		20
810	Cottars Camp/Siana Springs	Sep-97	105	1997	9	NA	NA	2	NA	2	Monthly	MMEMP		2
811	Cottars Camp/Siana Springs	Oct-97	106	1997	10	NA	NA	12	NA	12	Monthly	MMEMP		12
812	Cottars Camp/Siana Springs	Nov-97	107	1997	11	NA	NA	127	NA	127	Monthly	MMEMP		127
813	Cottars Camp/Siana Springs	Dec-97	108	1997	12	NA	NA	200	NA	200	Monthly	MMEMP		200
814	Cottars Camp/Siana Springs	Jan-98	109	1998	1	NA	NA	98	NA	98	Monthly	MMEMP		98
815	Cottars Camp/Siana Springs	Feb-98	110	1998	2	NA	NA	132	NA	132	Monthly	MMEMP		132
816	Cottars Camp/Siana Springs	Mar-98	111	1998	3	NA	NA	1	NA	1	Monthly	MMEMP		1
817	Cottars Camp/Siana Springs	Apr-98	112	1998	4	NA	NA	111	NA	111	Monthly	MMEMP		111
818	Cottars Camp/Siana Springs	May-98	113	1998	5	NA	NA	135	NA	135	Monthly	MMEMP		135
819	Cottars Camp/Siana Springs	Jun-98	114	1998	6	NA	NA	110	NA	110	Monthly	MMEMP		110
820	Cottars Camp/Siana Springs	Jul-98	115	1998	7	NA	NA	15	NA	15	Monthly	MMEMP		15
821	Cottars Camp/Siana Springs	Aug-98	116	1998	8	NA	NA	39	NA	39	Monthly	MMEMP		39
822	Cottars Camp/Siana Springs	Sep-98	117	1998	9	NA	NA	19	NA	19	Monthly	MMEMP		19
823	Cottars Camp/Siana Springs	Oct-98	118	1998	10	NA	NA	69	NA	69	Monthly	MMEMP		69
824	Cottars Camp/Siana Springs	Nov-98	119	1998	11	NA	NA	13	NA	13	Monthly	MMEMP		13
825	Cottars Camp/Siana Springs	Dec-98	120	1998	12	NA	NA	8	NA	8	Monthly	MMEMP		8
826	Cottars Camp/Siana Springs	Jan-99	121	1999	1	NA	NA	67	NA	67	Monthly	MMEMP		67
827	Cottars Camp/Siana Springs	Feb-99	122	1999	2	NA	NA	15	NA	15	Monthly	MMEMP		15
828	Cottars Camp/Siana Springs	Mar-99	123	1999	3	NA	NA	190	NA	190	Monthly	MMEMP		190
829	Cottars Camp/Siana Springs	Apr-99	124	1999	4	NA	NA	74	NA	74	Monthly	MMEMP		74
830	Cottars Camp/Siana Springs	May-99	125	1999	5	NA	NA	20	NA	20	Monthly	MMEMP		20
831	Cottars Camp/Siana Springs	Jun-99	126	1999	6	NA	NA	43	NA	43	Monthly	MMEMP		43
832	Cottars Camp/Siana Springs	Jul-99	127	1999	7	NA	NA	4	NA	4	Monthly	MMEMP		4
833	Cottars Camp/Siana Springs	Aug-99	128	1999	8	NA	NA	73	NA	73	Monthly	MMEMP		73
834	Cottars Camp/Siana Springs	Sep-99	129	1999	9	NA	NA	15	NA	15	Monthly	MMEMP		15
835	Cottars Camp/Siana Springs	Oct-99	130	1999	10	NA	NA	35	NA	35	Monthly	MMEMP		35
836	Cottars Camp/Siana Springs	Nov-99	131	1999	11	NA	NA	9	NA	9	Monthly	MMEMP		9
837	Cottars Camp/Siana Springs	Dec-99	132	1999	12	NA	NA	80	NA	80	Monthly	MMEMP		80
838	Cottars Camp/Siana Springs	Jan-00	133	2000	1	NA	NA	NA	NA	NA		MMEMP		NA
839	Cottars Camp/Siana Springs	Feb-00	134	2000	2	NA	NA	56	NA	56	Monthly	MMEMP		56
840	Cottars Camp/Siana Springs	Mar-00	135	2000	3	NA	NA	149	NA	149	Monthly	MMEMP		149
841	Cottars Camp/Siana Springs	Apr-00	136	2000	4	NA	NA	NA	NA	NA		MMEMP		NA
842	Cottars Camp/Siana Springs	May-00	137	2000	5	NA	NA	42	NA	42	Monthly	MMEMP		42
843	Cottars Camp/Siana Springs	Jun-00	138	2000	6	NA	NA	43	NA	43	Monthly	MMEMP		43
844	Cottars Camp/Siana Springs	Jul-00	139	2000	7	NA	NA	64	NA	64	Monthly	MMEMP		64
845	Cottars Camp/Siana Springs	Aug-00	140	2000	8	NA	NA	41	NA	41	Monthly	MMEMP		41
846	Cottars Camp/Siana Springs	Sep-00	141	2000	9	NA	NA	36	NA	36	Monthly	MMEMP		36
847	Cottars Camp/Siana Springs	Oct-00	142	2000	10	NA	NA	20	NA	20	Monthly	MMEMP		20
848	Cottars Camp/Siana Springs	Nov-00	143	2000	11	NA	NA	182	NA	182	Monthly	MMEMP		182
849	Cottars Camp/Siana Springs	Dec-00	144	2000	12	NA	NA	106	NA	106	Monthly	MMEMP		106
850	Cottars Camp/Siana Springs	Jan-01	145	2001	1	NA	NA	244	NA	244	Monthly	MMEMP		244
851	Cottars Camp/Siana Springs	Feb-01	146	2001	2	NA	NA	29	NA	29	Monthly	MMEMP		29
852	Cottars Camp/Siana Springs	Mar-01	147	2001	3	NA	NA	81	NA	81	Monthly	MMEMP		81
853	Cottars Camp/Siana Springs	Apr-01	148	2001	4	NA	NA	156	NA	156	Monthly	MMEMP		156
854	Cottars Camp/Siana Springs	May-01	149	2001	5	NA	NA	115	NA	115	Monthly	MMEMP		115
855	Cottars Camp/Siana Springs	Jun-01	150	2001	6	NA	NA	3	NA	3	Monthly	MMEMP		3
856	Cottars Camp/Siana Springs	Jul-01	151	2001	7	NA	NA	98	NA	98	Monthly	MMEMP		98
857	Cottars Camp/Siana Springs	Aug-01	152	2001	8	NA	NA	51	NA	51	Monthly	MMEMP		51
858	Cottars Camp/Siana Springs	Sep-01	153	2001	9	NA	NA	21	NA	21	Monthly	MMEMP		21
859	Cottars Camp/Siana Springs	Oct-01	154	2001	10	NA	NA	NA	NA	NA		MMEMP		NA
860	Cottars Camp/Siana Springs	Nov-01	155	2001	11	NA	NA	NA	NA	NA		MMEMP		NA
861	Cottars Camp/Siana Springs	Dec-01	156	2001	12	NA	NA	NA	NA	NA		MMEMP		NA
862	Cottars Camp/Siana Springs	Jan-02	157	2002	1	NA	NA	NA	NA	NA		MMEMP		NA
863	Cottars Camp/Siana Springs	Feb-02	158	2002	2	NA	NA	NA	NA	NA		MMEMP		NA
864	Cottars Camp/Siana Springs	Mar-02	159	2002	3	NA	NA	NA	NA	NA		MMEMP		NA
865	Cottars Camp/Siana Springs	Apr-02	160	2002	4	NA	NA	73	NA	73	Monthly	MMEMP		73
866	Cottars Camp/Siana Springs	May-02	161	2002	5	NA	NA	127	NA	127	Monthly	MMEMP		127
867	Cottars Camp/Siana Springs	Jun-02	162	2002	6	NA	NA	27	NA	27	Monthly	MMEMP		27
868	Cottars Camp/Siana Springs	Jul-02	163	2002	7	NA	NA	15	NA	15	Monthly	MMEMP		15
869	Cottars Camp/Siana Springs	Aug-02	164	2002	8	NA	NA	97	NA	97	Monthly	MMEMP		97
870	Cottars Camp/Siana Springs	Sep-02	165	2002	9	NA	NA	4	NA	4	Monthly	MMEMP		4
871	Cottars Camp/Siana Springs	Oct-02	166	2002	10	NA	NA	10	NA	10	Monthly	MMEMP		10
872	Cottars Camp/Siana Springs	Nov-02	167	2002	11	NA	NA	NA	NA	NA		MMEMP		NA
873	Cottars Camp/Siana Springs	Dec-02	168	2002	12	NA	NA	NA	NA	NA		MMEMP		NA
874	Cottars Camp/Siana Springs	Jan-03	169	2003	1	NA	NA	NA	NA	NA		MMEMP		NA
875	Cottars Camp/Siana Springs	Feb-03	170	2003	2	NA	NA	33	NA	33	Monthly	MMEMP		33
876	Cottars Camp/Siana Springs	Mar-03	171	2003	3	NA	NA	55	NA	55	Monthly	MMEMP		55
877	Cottars Camp/Siana Springs	Apr-03	172	2003	4	NA	NA	127	NA	127	Monthly	MMEMP		127
878	Cottars Camp/Siana Springs	May-03	173	2003	5	NA	NA	244	NA	244	Monthly	MMEMP		244
879	Cottars Camp/Siana Springs	Jun-03	174	2003	6	NA	NA	31	NA	31	Monthly	MMEMP		31
880	Cottars Camp/Siana Springs	Jul-03	175	2003	7	NA	NA	15	NA	15	Monthly	MMEMP		15
881	Cottars Camp/Siana Springs	Aug-03	176	2003	8	NA	NA	161	NA	161	Monthly	MMEMP		161
882	Cottars Camp/Siana Springs	Sep-03	177	2003	9	NA	NA	46	NA	46	Monthly	MMEMP		46
883	Cottars Camp/Siana Springs	Oct-03	178	2003	10	NA	NA	65	NA	65	Monthly	MMEMP		65
884	Cottars Camp/Siana Springs	Nov-03	179	2003	11	NA	NA	47	NA	47	Monthly	MMEMP		47
885	Cottars Camp/Siana Springs	Dec-03	180	2003	12	NA	NA	60	NA	60	Monthly	MMEMP		60
886	New Mara Bridge	Jun-89	6	1989	6	NA	NA	20	NA	20	Monthly	MMEMP		20
887	New Mara Bridge	Jul-89	7	1989	7	NA	NA	20	NA	20	Monthly	MMEMP		20
888	New Mara Bridge	Aug-89	8	1989	8	NA	NA	18	NA	18	Monthly	MMEMP		18
889	New Mara Bridge	Sep-89	9	1989	9	NA	NA	66	NA	66	Monthly	MMEMP		66
890	New Mara Bridge	Oct-89	10	1989	10	NA	NA	48	NA	48	Monthly	MMEMP		48
891	New Mara Bridge	Nov-89	11	1989	11	NA	NA	88	NA	88	Monthly	MMEMP		88
892	New Mara Bridge	Dec-89	12	1989	12	NA	NA	90	NA	90	Monthly	MMEMP		90
893	New Mara Bridge	Jan-90	13	1990	1	NA	NA	22	NA	22	Monthly	MMEMP		22
894	New Mara Bridge	Feb-90	14	1990	2	NA	NA	78	NA	78	Monthly	MMEMP		78
895	New Mara Bridge	Mar-90	15	1990	3	NA	NA	115	NA	115	Monthly	MMEMP		115
896	New Mara Bridge	Apr-90	16	1990	4	NA	NA	90	NA	90	Monthly	MMEMP		90
897	New Mara Bridge	May-90	17	1990	5	NA	NA	55	NA	55	Monthly	MMEMP		55
898	New Mara Bridge	Jun-90	18	1990	6	NA	NA	43	NA	43	Monthly	MMEMP		43
899	New Mara Bridge	Jul-90	19	1990	7	NA	NA	25	NA	25	Monthly	MMEMP		25
900	New Mara Bridge	Aug-90	20	1990	8	NA	NA	120	NA	120	Monthly	MMEMP		120
901	New Mara Bridge	Sep-90	21	1990	9	NA	NA	70	NA	70	Monthly	MMEMP		70
902	New Mara Bridge	Oct-90	22	1990	10	NA	NA	19	NA	19	Monthly	MMEMP		19
903	New Mara Bridge	Nov-90	23	1990	11	NA	NA	61	NA	61	Monthly	MMEMP		61
904	New Mara Bridge	Dec-90	24	1990	12	NA	NA	121	NA	121	Monthly	MMEMP		121
905	New Mara Bridge	Jan-91	25	1991	1	NA	NA	52	NA	52	Monthly	MMEMP		52
906	New Mara Bridge	Feb-91	26	1991	2	NA	NA	68	NA	68	Monthly	MMEMP		68
907	New Mara Bridge	Mar-91	27	1991	3	NA	NA	3	NA	3	Monthly	MMEMP		3
908	New Mara Bridge	Apr-91	28	1991	4	NA	NA	147	NA	147	Monthly	MMEMP		147
909	New Mara Bridge	May-91	29	1991	5	NA	NA	155	NA	155	Monthly	MMEMP		155
910	New Mara Bridge	Jun-91	30	1991	6	NA	NA	57	NA	57	Monthly	MMEMP		57
911	New Mara Bridge	Jul-91	31	1991	7	NA	NA	5	NA	5	Monthly	MMEMP		5
912	New Mara Bridge	Aug-91	32	1991	8	NA	NA	38	NA	38	Monthly	MMEMP		38
913	New Mara Bridge	Sep-91	33	1991	9	NA	NA	125	NA	125	Monthly	MMEMP		125
914	New Mara Bridge	Oct-91	34	1991	10	NA	NA	124	NA	124	Monthly	MMEMP		124
915	New Mara Bridge	Nov-91	35	1991	11	NA	NA	16	NA	16	Monthly	MMEMP		16
916	New Mara Bridge	Dec-91	36	1991	12	NA	NA	115	NA	115	Monthly	MMEMP		115
917	New Mara Bridge	Jan-92	37	1992	1	NA	NA	25	NA	25	Monthly	MMEMP		25
918	New Mara Bridge	Feb-92	38	1992	2	NA	NA	155	NA	155	Monthly	MMEMP		155
919	New Mara Bridge	Mar-92	39	1992	3	NA	NA	95	NA	95	Monthly	MMEMP		95
920	New Mara Bridge	Apr-92	40	1992	4	NA	NA	137	NA	137	Monthly	MMEMP		137
921	New Mara Bridge	May-92	41	1992	5	NA	NA	138	NA	138	Monthly	MMEMP		138
922	New Mara Bridge	Jun-92	42	1992	6	NA	NA	118	NA	118	Monthly	MMEMP		118
923	New Mara Bridge	Jul-92	43	1992	7	NA	NA	36	NA	36	Monthly	MMEMP		36
924	New Mara Bridge	Aug-92	44	1992	8	NA	NA	6	NA	6	Monthly	MMEMP		6
925	New Mara Bridge	Sep-92	45	1992	9	NA	NA	47	NA	47	Monthly	MMEMP		47
926	New Mara Bridge	Oct-92	46	1992	10	NA	NA	128	NA	128	Monthly	MMEMP		128
927	New Mara Bridge	Nov-92	47	1992	11	NA	NA	35	NA	35	Monthly	MMEMP		35
928	New Mara Bridge	Dec-92	48	1992	12	NA	NA	100	NA	100	Monthly	MMEMP		100
929	New Mara Bridge	Jan-93	49	1993	1	NA	NA	125	NA	125	Monthly	MMEMP		125
930	New Mara Bridge	Feb-93	50	1993	2	NA	NA	118	NA	118	Monthly	MMEMP		118
931	New Mara Bridge	Mar-93	51	1993	3	NA	NA	78	NA	78	Monthly	MMEMP		78
932	New Mara Bridge	Apr-93	52	1993	4	NA	NA	94	NA	94	Monthly	MMEMP		94
933	New Mara Bridge	May-93	53	1993	5	NA	NA	64	NA	64	Monthly	MMEMP		64
934	New Mara Bridge	Jun-93	54	1993	6	NA	NA	104	NA	104	Monthly	MMEMP		104
935	New Mara Bridge	Jul-93	55	1993	7	NA	NA	17	NA	17	Monthly	MMEMP		17
936	New Mara Bridge	Aug-93	56	1993	8	NA	NA	52	NA	52	Monthly	MMEMP		52
937	New Mara Bridge	Sep-93	57	1993	9	NA	NA	19	NA	19	Monthly	MMEMP		19
938	New Mara Bridge	Oct-93	58	1993	10	NA	NA	58	NA	58	Monthly	MMEMP		58
939	New Mara Bridge	Nov-93	59	1993	11	NA	NA	24	NA	24	Monthly	MMEMP		24
940	New Mara Bridge	Dec-93	60	1993	12	NA	NA	65	NA	65	Monthly	MMEMP		65
941	New Mara Bridge	Jan-94	61	1994	1	NA	NA	68	NA	68	Monthly	MMEMP		68
942	New Mara Bridge	Feb-94	62	1994	2	NA	NA	15	NA	15	Monthly	MMEMP		15
943	New Mara Bridge	Mar-94	63	1994	3	NA	NA	141	NA	141	Monthly	MMEMP		141
944	New Mara Bridge	Apr-94	64	1994	4	NA	NA	215	NA	215	Monthly	MMEMP		215
945	New Mara Bridge	May-94	65	1994	5	NA	NA	60	NA	60	Monthly	MMEMP		60
946	New Mara Bridge	Jun-94	66	1994	6	NA	NA	130	NA	130	Monthly	MMEMP		130
947	New Mara Bridge	Jul-94	67	1994	7	NA	NA	25	NA	25	Monthly	MMEMP		25
948	New Mara Bridge	Aug-94	68	1994	8	NA	NA	95	NA	95	Monthly	MMEMP		95
949	New Mara Bridge	Sep-94	69	1994	9	NA	NA	20	NA	20	Monthly	MMEMP		20
950	New Mara Bridge	Oct-94	70	1994	10	NA	NA	32	NA	32	Monthly	MMEMP		32
951	New Mara Bridge	Nov-94	71	1994	11	NA	NA	157	NA	157	Monthly	MMEMP		157
952	New Mara Bridge	Dec-94	72	1994	12	NA	NA	92	NA	92	Monthly	MMEMP		92
953	New Mara Bridge	Jan-95	73	1995	1	NA	NA	18	NA	18	Monthly	MMEMP		18
954	New Mara Bridge	Feb-95	74	1995	2	NA	NA	118	NA	118	Monthly	MMEMP		118
955	New Mara Bridge	Mar-95	75	1995	3	NA	NA	74	NA	74	Monthly	MMEMP		74
956	New Mara Bridge	Apr-95	76	1995	4	NA	NA	71	NA	71	Monthly	MMEMP		71
957	New Mara Bridge	May-95	77	1995	5	NA	NA	166	NA	166	Monthly	MMEMP		166
958	New Mara Bridge	Jun-95	78	1995	6	NA	NA	94	NA	94	Monthly	MMEMP		94
959	New Mara Bridge	Jul-95	79	1995	7	NA	NA	45	NA	45	Monthly	MMEMP		45
960	New Mara Bridge	Aug-95	80	1995	8	NA	NA	25	NA	25	Monthly	MMEMP		25
961	New Mara Bridge	Sep-95	81	1995	9	NA	NA	30	NA	30	Monthly	MMEMP		30
962	New Mara Bridge	Oct-95	82	1995	10	NA	NA	20	NA	20	Monthly	MMEMP		20
963	New Mara Bridge	Nov-95	83	1995	11	NA	NA	27	NA	27	Monthly	MMEMP		27
964	New Mara Bridge	Dec-95	84	1995	12	NA	NA	143	NA	143	Monthly	MMEMP		143
965	New Mara Bridge	Jan-96	85	1996	1	NA	NA	114	NA	114	Monthly	MMEMP		114
966	New Mara Bridge	Feb-96	86	1996	2	NA	NA	NA	NA	NA		MMEMP		NA
967	New Mara Bridge	Mar-96	87	1996	3	NA	NA	NA	NA	NA		MMEMP		NA
968	New Mara Bridge	Apr-96	88	1996	4	NA	NA	125	NA	125	Monthly	MMEMP		125
969	New Mara Bridge	May-96	89	1996	5	NA	NA	65	NA	65	Monthly	MMEMP		65
970	New Mara Bridge	Jun-96	90	1996	6	NA	NA	80	NA	80	Monthly	MMEMP		80
971	New Mara Bridge	Jul-96	91	1996	7	NA	NA	122	NA	122	Monthly	MMEMP		122
972	New Mara Bridge	Aug-96	92	1996	8	NA	NA	135	NA	135	Monthly	MMEMP		135
973	New Mara Bridge	Sep-96	93	1996	9	NA	NA	52	NA	52	Monthly	MMEMP		52
974	New Mara Bridge	Oct-96	94	1996	10	NA	NA	57	NA	57	Monthly	MMEMP		57
975	New Mara Bridge	Nov-96	95	1996	11	NA	NA	42	NA	42	Monthly	MMEMP		42
976	New Mara Bridge	Dec-96	96	1996	12	NA	NA	48	NA	48	Monthly	MMEMP		48
977	New Mara Bridge	Jan-97	97	1997	1	NA	NA	108	NA	108	Monthly	MMEMP		108
978	New Mara Bridge	Feb-97	98	1997	2	NA	NA	17	NA	17	Monthly	MMEMP		17
979	New Mara Bridge	Mar-97	99	1997	3	NA	NA	15	NA	15	Monthly	MMEMP		15
980	New Mara Bridge	Apr-97	100	1997	4	NA	NA	171	NA	171	Monthly	MMEMP		171
981	New Mara Bridge	May-97	101	1997	5	NA	NA	167	NA	167	Monthly	MMEMP		167
982	New Mara Bridge	Jun-97	102	1997	6	NA	NA	22	NA	22	Monthly	MMEMP		22
983	New Mara Bridge	Jul-97	103	1997	7	NA	NA	35	NA	35	Monthly	MMEMP		35
984	New Mara Bridge	Aug-97	104	1997	8	NA	NA	35	NA	35	Monthly	MMEMP		35
985	New Mara Bridge	Sep-97	105	1997	9	NA	NA	6	NA	6	Monthly	MMEMP		6
986	New Mara Bridge	Oct-97	106	1997	10	NA	NA	26	NA	26	Monthly	MMEMP		26
987	New Mara Bridge	Nov-97	107	1997	11	NA	NA	170	NA	170	Monthly	MMEMP		170
988	New Mara Bridge	Dec-97	108	1997	12	NA	NA	230	NA	230	Monthly	MMEMP		230
989	New Mara Bridge	Jan-98	109	1998	1	NA	NA	86	NA	86	Monthly	MMEMP		86
990	New Mara Bridge	Feb-98	110	1998	2	NA	NA	60	NA	60	Monthly	MMEMP		60
991	New Mara Bridge	Mar-98	111	1998	3	NA	NA	21	NA	21	Monthly	MMEMP		21
992	New Mara Bridge	Apr-98	112	1998	4	NA	NA	114	NA	114	Monthly	MMEMP		114
993	New Mara Bridge	May-98	113	1998	5	NA	NA	113	NA	113	Monthly	MMEMP		113
994	New Mara Bridge	Jun-98	114	1998	6	NA	NA	144	NA	144	Monthly	MMEMP		144
995	New Mara Bridge	Jul-98	115	1998	7	NA	NA	4	NA	4	Monthly	MMEMP		4
996	New Mara Bridge	Aug-98	116	1998	8	NA	NA	26	NA	26	Monthly	MMEMP		26
997	New Mara Bridge	Sep-98	117	1998	9	NA	NA	71	NA	71	Monthly	MMEMP		71
998	New Mara Bridge	Oct-98	118	1998	10	NA	NA	168	NA	168	Monthly	MMEMP		168
999	New Mara Bridge	Nov-98	119	1998	11	NA	NA	29	NA	29	Monthly	MMEMP		29
1000	New Mara Bridge	Dec-98	120	1998	12	NA	NA	4	NA	4	Monthly	MMEMP		4
1001	New Mara Bridge	Jan-99	121	1999	1	NA	NA	108	NA	108	Monthly	MMEMP		108
1002	New Mara Bridge	Feb-99	122	1999	2	NA	NA	7	NA	7	Monthly	MMEMP		7
1003	New Mara Bridge	Mar-99	123	1999	3	NA	NA	210	NA	210	Monthly	MMEMP		210
1004	New Mara Bridge	Apr-99	124	1999	4	NA	NA	191	NA	191	Monthly	MMEMP		191
1005	New Mara Bridge	May-99	125	1999	5	NA	NA	67	NA	67	Monthly	MMEMP		67
1006	New Mara Bridge	Jun-99	126	1999	6	NA	NA	73	NA	73	Monthly	MMEMP		73
1007	New Mara Bridge	Jul-99	127	1999	7	NA	NA	16	NA	16	Monthly	MMEMP		16
1008	New Mara Bridge	Aug-99	128	1999	8	NA	NA	106	NA	106	Monthly	MMEMP		106
1009	New Mara Bridge	Sep-99	129	1999	9	NA	NA	19	NA	19	Monthly	MMEMP		19
1010	New Mara Bridge	Oct-99	130	1999	10	NA	NA	91	NA	91	Monthly	MMEMP		91
1011	New Mara Bridge	Nov-99	131	1999	11	NA	NA	3	NA	3	Monthly	MMEMP		3
1012	New Mara Bridge	Dec-99	132	1999	12	NA	NA	180	NA	180	Monthly	MMEMP		180
1013	New Mara Bridge	Jan-00	133	2000	1	NA	NA	39	NA	39	Monthly	MMEMP		39
1014	New Mara Bridge	Feb-00	134	2000	2	NA	NA	52	NA	52	Monthly	MMEMP		52
1015	New Mara Bridge	Mar-00	135	2000	3	NA	NA	168	NA	168	Monthly	MMEMP		168
1016	New Mara Bridge	Apr-00	136	2000	4	NA	NA	NA	NA	NA		MMEMP		NA
1017	New Mara Bridge	May-00	137	2000	5	NA	NA	72	NA	72	Monthly	MMEMP		72
1018	New Mara Bridge	Jun-00	138	2000	6	NA	NA	13	NA	13	Monthly	MMEMP		13
1019	New Mara Bridge	Jul-00	139	2000	7	NA	NA	68	NA	68	Monthly	MMEMP		68
1020	New Mara Bridge	Aug-00	140	2000	8	NA	NA	73	NA	73	Monthly	MMEMP		73
1021	New Mara Bridge	Sep-00	141	2000	9	NA	NA	53	NA	53	Monthly	MMEMP		53
1022	New Mara Bridge	Oct-00	142	2000	10	NA	NA	45	NA	45	Monthly	MMEMP		45
1023	New Mara Bridge	Nov-00	143	2000	11	NA	NA	164	NA	164	Monthly	MMEMP		164
1024	New Mara Bridge	Dec-00	144	2000	12	NA	NA	172	NA	172	Monthly	MMEMP		172
1025	New Mara Bridge	Jan-01	145	2001	1	NA	NA	209	NA	209	Monthly	MMEMP		209
1026	New Mara Bridge	Feb-01	146	2001	2	NA	NA	136	NA	136	Monthly	MMEMP		136
1027	New Mara Bridge	Mar-01	147	2001	3	NA	NA	90	NA	90	Monthly	MMEMP		90
1028	New Mara Bridge	Apr-01	148	2001	4	NA	NA	226	NA	226	Monthly	MMEMP		226
1029	New Mara Bridge	May-01	149	2001	5	NA	NA	147	NA	147	Monthly	MMEMP		147
1030	New Mara Bridge	Jun-01	150	2001	6	NA	NA	79	NA	79	Monthly	MMEMP		79
1031	New Mara Bridge	Jul-01	151	2001	7	NA	NA	89	NA	89	Monthly	MMEMP		89
1032	New Mara Bridge	Aug-01	152	2001	8	NA	NA	20	NA	20	Monthly	MMEMP		20
1033	New Mara Bridge	Sep-01	153	2001	9	NA	NA	42	NA	42	Monthly	MMEMP		42
1034	New Mara Bridge	Oct-01	154	2001	10	NA	NA	NA	NA	NA		MMEMP		NA
1035	New Mara Bridge	Nov-01	155	2001	11	NA	NA	NA	NA	NA		MMEMP		NA
1036	New Mara Bridge	Dec-01	156	2001	12	NA	NA	NA	NA	NA		MMEMP		NA
1037	New Mara Bridge	Jan-02	157	2002	1	NA	NA	NA	NA	NA		MMEMP		NA
1038	New Mara Bridge	Feb-02	158	2002	2	NA	NA	NA	NA	NA		MMEMP		NA
1039	New Mara Bridge	Mar-02	159	2002	3	NA	NA	NA	NA	NA		MMEMP		NA
1040	New Mara Bridge	Apr-02	160	2002	4	NA	NA	90	NA	90	Monthly	MMEMP		90
1041	New Mara Bridge	May-02	161	2002	5	NA	NA	NA	NA	NA		MMEMP		NA
1042	New Mara Bridge	Jun-02	162	2002	6	NA	NA	NA	NA	NA		MMEMP		NA
1043	New Mara Bridge	Jul-02	163	2002	7	NA	NA	20	NA	20	Monthly	MMEMP		20
1044	New Mara Bridge	Aug-02	164	2002	8	NA	NA	40	NA	40	Monthly	MMEMP		40
1045	New Mara Bridge	Sep-02	165	2002	9	NA	NA	23	NA	23	Monthly	MMEMP		23
1046	New Mara Bridge	Oct-02	166	2002	10	NA	NA	8	NA	8	Monthly	MMEMP		8
1047	New Mara Bridge	Nov-02	167	2002	11	NA	NA	NA	NA	NA		MMEMP		NA
1048	New Mara Bridge	Dec-02	168	2002	12	NA	NA	NA	NA	NA		MMEMP		NA
1049	New Mara Bridge	Jan-03	169	2003	1	NA	NA	NA	NA	NA		MMEMP		NA
1050	New Mara Bridge	Feb-03	170	2003	2	NA	NA	63	NA	63	Monthly	MMEMP		63
1051	New Mara Bridge	Mar-03	171	2003	3	NA	NA	60	NA	60	Monthly	MMEMP		60
1052	New Mara Bridge	Apr-03	172	2003	4	NA	NA	NA	NA	NA		MMEMP		NA
1053	New Mara Bridge	May-03	173	2003	5	NA	NA	NA	NA	NA		MMEMP		NA
1054	New Mara Bridge	Jun-03	174	2003	6	NA	NA	90	NA	90	Monthly	MMEMP		90
1055	New Mara Bridge	Jul-03	175	2003	7	NA	NA	7	NA	7	Monthly	MMEMP		7
1056	New Mara Bridge	Aug-03	176	2003	8	NA	NA	74	NA	74	Monthly	MMEMP		74
1057	New Mara Bridge	Sep-03	177	2003	9	NA	NA	4	NA	4	Monthly	MMEMP		4
1058	New Mara Bridge	Oct-03	178	2003	10	NA	NA	5	NA	5	Monthly	MMEMP		5
1059	New Mara Bridge	Nov-03	179	2003	11	NA	NA	115	NA	115	Monthly	MMEMP		115
1060	New Mara Bridge	Dec-03	180	2003	12	NA	NA	88	NA	88	Monthly	MMEMP		88
1061	Musiara Gate	Dec-89	12	1989	12	NA	NA	158	NA	158	Monthly	MMEMP		158
1062	Musiara Gate	Jan-90	13	1990	1	NA	NA	47	NA	47	Monthly	MMEMP		47
1063	Musiara Gate	Feb-90	14	1990	2	NA	NA	302	NA	302	Monthly	MMEMP		302
1064	Musiara Gate	Mar-90	15	1990	3	NA	NA	133	NA	133	Monthly	MMEMP		133
1065	Musiara Gate	Apr-90	16	1990	4	NA	NA	95	NA	95	Monthly	MMEMP		95
1066	Musiara Gate	May-90	17	1990	5	NA	NA	143	NA	143	Monthly	MMEMP		143
1067	Musiara Gate	Jun-90	18	1990	6	NA	NA	22	NA	22	Monthly	MMEMP		22
1068	Musiara Gate	Jul-90	19	1990	7	NA	NA	58	NA	58	Monthly	MMEMP		58
1069	Musiara Gate	Aug-90	20	1990	8	NA	NA	82	NA	82	Monthly	MMEMP		82
1070	Musiara Gate	Sep-90	21	1990	9	NA	NA	24	NA	24	Monthly	MMEMP		24
1071	Musiara Gate	Oct-90	22	1990	10	NA	NA	16	NA	16	Monthly	MMEMP		16
1072	Musiara Gate	Nov-90	23	1990	11	NA	NA	10	NA	10	Monthly	MMEMP		10
1073	Musiara Gate	Dec-90	24	1990	12	NA	NA	40	NA	40	Monthly	MMEMP		40
1074	Musiara Gate	Jan-91	25	1991	1	NA	NA	90	NA	90	Monthly	MMEMP		90
1075	Musiara Gate	Feb-91	26	1991	2	NA	NA	185	NA	185	Monthly	MMEMP		185
1076	Musiara Gate	Mar-91	27	1991	3	NA	NA	125	NA	125	Monthly	MMEMP		125
1077	Musiara Gate	Apr-91	28	1991	4	NA	NA	68	NA	68	Monthly	MMEMP		68
1078	Musiara Gate	May-91	29	1991	5	NA	NA	120	NA	120	Monthly	MMEMP		120
1079	Musiara Gate	Jun-91	30	1991	6	NA	NA	170	NA	170	Monthly	MMEMP		170
1080	Musiara Gate	Jul-91	31	1991	7	NA	NA	10	NA	10	Monthly	MMEMP		10
1081	Musiara Gate	Aug-91	32	1991	8	NA	NA	25	NA	25	Monthly	MMEMP		25
1082	Musiara Gate	Sep-91	33	1991	9	NA	NA	65	NA	65	Monthly	MMEMP		65
1083	Musiara Gate	Oct-91	34	1991	10	NA	NA	30	NA	30	Monthly	MMEMP		30
1084	Musiara Gate	Nov-91	35	1991	11	NA	NA	0	NA	0	Monthly	MMEMP		0
1085	Musiara Gate	Dec-91	36	1991	12	NA	NA	71	NA	71	Monthly	MMEMP		71
1086	Musiara Gate	Jan-92	37	1992	1	NA	NA	130	NA	130	Monthly	MMEMP		130
1087	Musiara Gate	Feb-92	38	1992	2	NA	NA	162	NA	162	Monthly	MMEMP		162
1088	Musiara Gate	Mar-92	39	1992	3	NA	NA	68	NA	68	Monthly	MMEMP		68
1089	Musiara Gate	Apr-92	40	1992	4	NA	NA	150	NA	150	Monthly	MMEMP		150
1090	Musiara Gate	May-92	41	1992	5	NA	NA	150	NA	150	Monthly	MMEMP		150
1091	Musiara Gate	Jun-92	42	1992	6	NA	NA	150	NA	150	Monthly	MMEMP		150
1092	Musiara Gate	Jul-92	43	1992	7	NA	NA	40	NA	40	Monthly	MMEMP		40
1093	Musiara Gate	Aug-92	44	1992	8	NA	NA	35	NA	35	Monthly	MMEMP		35
1094	Musiara Gate	Sep-92	45	1992	9	NA	NA	42	NA	42	Monthly	MMEMP		42
1095	Musiara Gate	Oct-92	46	1992	10	NA	NA	84	NA	84	Monthly	MMEMP		84
1096	Musiara Gate	Nov-92	47	1992	11	NA	NA	115	NA	115	Monthly	MMEMP		115
1097	Musiara Gate	Dec-92	48	1992	12	NA	NA	120	NA	120	Monthly	MMEMP		120
1098	Musiara Gate	Jan-93	49	1993	1	NA	NA	130	NA	130	Monthly	MMEMP		130
1099	Musiara Gate	Feb-93	50	1993	2	NA	NA	179	NA	179	Monthly	MMEMP		179
1100	Musiara Gate	Mar-93	51	1993	3	NA	NA	57	NA	57	Monthly	MMEMP		57
1101	Musiara Gate	Apr-93	52	1993	4	NA	NA	6	NA	6	Monthly	MMEMP		6
1102	Musiara Gate	May-93	53	1993	5	NA	NA	116	NA	116	Monthly	MMEMP		116
1103	Musiara Gate	Jun-93	54	1993	6	NA	NA	86	NA	86	Monthly	MMEMP		86
1104	Musiara Gate	Jul-93	55	1993	7	NA	NA	0	NA	0	Monthly	MMEMP		0
1105	Musiara Gate	Aug-93	56	1993	8	NA	NA	33	NA	33	Monthly	MMEMP		33
1106	Musiara Gate	Sep-93	57	1993	9	NA	NA	37	NA	37	Monthly	MMEMP		37
1107	Musiara Gate	Oct-93	58	1993	10	NA	NA	44	NA	44	Monthly	MMEMP		44
1108	Musiara Gate	Nov-93	59	1993	11	NA	NA	45	NA	45	Monthly	MMEMP		45
1109	Musiara Gate	Dec-93	60	1993	12	NA	NA	55	NA	55	Monthly	MMEMP		55
1110	Musiara Gate	Jan-94	61	1994	1	NA	NA	52	NA	52	Monthly	MMEMP		52
1111	Musiara Gate	Feb-94	62	1994	2	NA	NA	28	NA	28	Monthly	MMEMP		28
1112	Musiara Gate	Mar-94	63	1994	3	NA	NA	169	NA	169	Monthly	MMEMP		169
1113	Musiara Gate	Apr-94	64	1994	4	NA	NA	154	NA	154	Monthly	MMEMP		154
1114	Musiara Gate	May-94	65	1994	5	NA	NA	97	NA	97	Monthly	MMEMP		97
1115	Musiara Gate	Jun-94	66	1994	6	NA	NA	121	NA	121	Monthly	MMEMP		121
1116	Musiara Gate	Jul-94	67	1994	7	NA	NA	47	NA	47	Monthly	MMEMP		47
1117	Musiara Gate	Aug-94	68	1994	8	NA	NA	93	NA	93	Monthly	MMEMP		93
1118	Musiara Gate	Sep-94	69	1994	9	NA	NA	39	NA	39	Monthly	MMEMP		39
1119	Musiara Gate	Oct-94	70	1994	10	NA	NA	10	NA	10	Monthly	MMEMP		10
1120	Musiara Gate	Nov-94	71	1994	11	NA	NA	142	NA	142	Monthly	MMEMP		142
1121	Musiara Gate	Dec-94	72	1994	12	NA	NA	81	NA	81	Monthly	MMEMP		81
1122	Musiara Gate	Jan-95	73	1995	1	NA	NA	56	NA	56	Monthly	MMEMP		56
1123	Musiara Gate	Feb-95	74	1995	2	NA	NA	241	NA	241	Monthly	MMEMP		241
1124	Musiara Gate	Mar-95	75	1995	3	NA	NA	56	NA	56	Monthly	MMEMP		56
1125	Musiara Gate	Apr-95	76	1995	4	NA	NA	114	NA	114	Monthly	MMEMP		114
1126	Musiara Gate	May-95	77	1995	5	NA	NA	160	NA	160	Monthly	MMEMP		160
1127	Musiara Gate	Jun-95	78	1995	6	NA	NA	130	NA	130	Monthly	MMEMP		130
1128	Musiara Gate	Jul-95	79	1995	7	NA	NA	122	NA	122	Monthly	MMEMP		122
1129	Musiara Gate	Aug-95	80	1995	8	NA	NA	38	NA	38	Monthly	MMEMP		38
1130	Musiara Gate	Sep-95	81	1995	9	NA	NA	110	NA	110	Monthly	MMEMP		110
1131	Musiara Gate	Oct-95	82	1995	10	NA	NA	21	NA	21	Monthly	MMEMP		21
1132	Musiara Gate	Nov-95	83	1995	11	NA	NA	79	NA	79	Monthly	MMEMP		79
1133	Musiara Gate	Dec-95	84	1995	12	NA	NA	106	NA	106	Monthly	MMEMP		106
1134	Musiara Gate	Jan-96	85	1996	1	NA	NA	101	NA	101	Monthly	MMEMP		101
1135	Musiara Gate	Feb-96	86	1996	2	NA	NA	NA	NA	NA		MMEMP		NA
1136	Musiara Gate	Mar-96	87	1996	3	NA	NA	NA	NA	NA		MMEMP		NA
1137	Musiara Gate	Apr-96	88	1996	4	NA	NA	NA	NA	NA		MMEMP		NA
1138	Musiara Gate	May-96	89	1996	5	NA	NA	115	NA	115	Monthly	MMEMP		115
1139	Musiara Gate	Jun-96	90	1996	6	NA	NA	110	NA	110	Monthly	MMEMP		110
1140	Musiara Gate	Jul-96	91	1996	7	NA	NA	100	NA	100	Monthly	MMEMP		100
1141	Musiara Gate	Aug-96	92	1996	8	NA	NA	56	NA	56	Monthly	MMEMP		56
1142	Musiara Gate	Sep-96	93	1996	9	NA	NA	90	NA	90	Monthly	MMEMP		90
1143	Musiara Gate	Oct-96	94	1996	10	NA	NA	33	NA	33	Monthly	MMEMP		33
1144	Musiara Gate	Nov-96	95	1996	11	NA	NA	31	NA	31	Monthly	MMEMP		31
1145	Musiara Gate	Dec-96	96	1996	12	NA	NA	67	NA	67	Monthly	MMEMP		67
1146	Musiara Gate	Jan-97	97	1997	1	NA	NA	84	NA	84	Monthly	MMEMP		84
1147	Musiara Gate	Feb-97	98	1997	2	NA	NA	0	NA	0	Monthly	MMEMP		0
1148	Musiara Gate	Mar-97	99	1997	3	NA	NA	3	NA	3	Monthly	MMEMP		3
1149	Musiara Gate	Apr-97	100	1997	4	NA	NA	160	NA	160	Monthly	MMEMP		160
1150	Musiara Gate	May-97	101	1997	5	NA	NA	143	NA	143	Monthly	MMEMP		143
1151	Musiara Gate	Jun-97	102	1997	6	NA	NA	23	NA	23	Monthly	MMEMP		23
1152	Musiara Gate	Jul-97	103	1997	7	NA	NA	73	NA	73	Monthly	MMEMP		73
1153	Musiara Gate	Aug-97	104	1997	8	NA	NA	73	NA	73	Monthly	MMEMP		73
1154	Musiara Gate	Sep-97	105	1997	9	NA	NA	5	NA	5	Monthly	MMEMP		5
1155	Musiara Gate	Oct-97	106	1997	10	NA	NA	7	NA	7	Monthly	MMEMP		7
1156	Musiara Gate	Nov-97	107	1997	11	NA	NA	130	NA	130	Monthly	MMEMP		130
1157	Musiara Gate	Dec-97	108	1997	12	NA	NA	197	NA	197	Monthly	MMEMP		197
1158	Musiara Gate	Jan-98	109	1998	1	NA	NA	201	NA	201	Monthly	MMEMP		201
1159	Musiara Gate	Feb-98	110	1998	2	NA	NA	139	NA	139	Monthly	MMEMP		139
1160	Musiara Gate	Mar-98	111	1998	3	NA	NA	28	NA	28	Monthly	MMEMP		28
1161	Musiara Gate	Apr-98	112	1998	4	NA	NA	68	NA	68	Monthly	MMEMP		68
1162	Musiara Gate	May-98	113	1998	5	NA	NA	109	NA	109	Monthly	MMEMP		109
1163	Musiara Gate	Jun-98	114	1998	6	NA	NA	77	NA	77	Monthly	MMEMP		77
1164	Musiara Gate	Jul-98	115	1998	7	NA	NA	56	NA	56	Monthly	MMEMP		56
1165	Musiara Gate	Aug-98	116	1998	8	NA	NA	77	NA	77	Monthly	MMEMP		77
1166	Musiara Gate	Sep-98	117	1998	9	NA	NA	112	NA	112	Monthly	MMEMP		112
1167	Musiara Gate	Oct-98	118	1998	10	NA	NA	124	NA	124	Monthly	MMEMP		124
1168	Musiara Gate	Nov-98	119	1998	11	NA	NA	68	NA	68	Monthly	MMEMP		68
1169	Musiara Gate	Dec-98	120	1998	12	NA	NA	25	NA	25	Monthly	MMEMP		25
1170	Musiara Gate	Jan-99	121	1999	1	NA	NA	100	NA	100	Monthly	MMEMP		100
1171	Musiara Gate	Feb-99	122	1999	2	NA	NA	0	NA	0	Monthly	MMEMP		0
1172	Musiara Gate	Mar-99	123	1999	3	NA	NA	263	NA	263	Monthly	MMEMP		263
1173	Musiara Gate	Apr-99	124	1999	4	NA	NA	59	NA	59	Monthly	MMEMP		59
1174	Musiara Gate	May-99	125	1999	5	NA	NA	23	NA	23	Monthly	MMEMP		23
1175	Musiara Gate	Jun-99	126	1999	6	NA	NA	42	NA	42	Monthly	MMEMP		42
1176	Musiara Gate	Jul-99	127	1999	7	NA	NA	19	NA	19	Monthly	MMEMP		19
1177	Musiara Gate	Aug-99	128	1999	8	NA	NA	49	NA	49	Monthly	MMEMP		49
1178	Musiara Gate	Sep-99	129	1999	9	NA	NA	62	NA	62	Monthly	MMEMP		62
1179	Musiara Gate	Oct-99	130	1999	10	NA	NA	39	NA	39	Monthly	MMEMP		39
1180	Musiara Gate	Nov-99	131	1999	11	NA	NA	53	NA	53	Monthly	MMEMP		53
1181	Musiara Gate	Dec-99	132	1999	12	NA	NA	NA	NA	NA		MMEMP		NA
1182	Musiara Gate	Jan-00	133	2000	1	NA	NA	20	NA	20	Monthly	MMEMP		20
1183	Musiara Gate	Feb-00	134	2000	2	NA	NA	42	NA	42	Monthly	MMEMP		42
1184	Musiara Gate	Mar-00	135	2000	3	NA	NA	136	NA	136	Monthly	MMEMP		136
1185	Musiara Gate	Apr-00	136	2000	4	NA	NA	NA	NA	NA		MMEMP		NA
1186	Musiara Gate	May-00	137	2000	5	NA	NA	50	NA	50	Monthly	MMEMP		50
1187	Musiara Gate	Jun-00	138	2000	6	NA	NA	43	NA	43	Monthly	MMEMP		43
1188	Musiara Gate	Jul-00	139	2000	7	NA	NA	69	NA	69	Monthly	MMEMP		69
1189	Musiara Gate	Aug-00	140	2000	8	NA	NA	66	NA	66	Monthly	MMEMP		66
1190	Musiara Gate	Sep-00	141	2000	9	NA	NA	48	NA	48	Monthly	MMEMP		48
1191	Musiara Gate	Oct-00	142	2000	10	NA	NA	43	NA	43	Monthly	MMEMP		43
1192	Musiara Gate	Nov-00	143	2000	11	NA	NA	86	NA	86	Monthly	MMEMP		86
1193	Musiara Gate	Dec-00	144	2000	12	NA	NA	153	NA	153	Monthly	MMEMP		153
1194	Musiara Gate	Jan-01	145	2001	1	NA	NA	205	NA	205	Monthly	MMEMP		205
1195	Musiara Gate	Feb-01	146	2001	2	NA	NA	23	NA	23	Monthly	MMEMP		23
1196	Musiara Gate	Mar-01	147	2001	3	NA	NA	29	NA	29	Monthly	MMEMP		29
1197	Musiara Gate	Apr-01	148	2001	4	NA	NA	211	NA	211	Monthly	MMEMP		211
1198	Musiara Gate	May-01	149	2001	5	NA	NA	94	NA	94	Monthly	MMEMP		94
1199	Musiara Gate	Jun-01	150	2001	6	NA	NA	61	NA	61	Monthly	MMEMP		61
1200	Musiara Gate	Jul-01	151	2001	7	NA	NA	69	NA	69	Monthly	MMEMP		69
1201	Musiara Gate	Aug-01	152	2001	8	NA	NA	51	NA	51	Monthly	MMEMP		51
1202	Musiara Gate	Sep-01	153	2001	9	NA	NA	98	NA	98	Monthly	MMEMP		98
1203	Musiara Gate	Oct-01	154	2001	10	NA	NA	NA	NA	NA		MMEMP		NA
1204	Musiara Gate	Nov-01	155	2001	11	NA	NA	NA	NA	NA		MMEMP		NA
1205	Musiara Gate	Dec-01	156	2001	12	NA	NA	NA	NA	NA		MMEMP		NA
1206	Musiara Gate	Jan-02	157	2002	1	NA	NA	NA	NA	NA		MMEMP		NA
1207	Musiara Gate	Feb-02	158	2002	2	NA	NA	NA	NA	NA		MMEMP		NA
1208	Musiara Gate	Mar-02	159	2002	3	NA	NA	NA	NA	NA		MMEMP		NA
1209	Musiara Gate	Apr-02	160	2002	4	NA	NA	136	NA	136	Monthly	MMEMP		136
1210	Musiara Gate	May-02	161	2002	5	NA	NA	111	NA	111	Monthly	MMEMP		111
1211	Musiara Gate	Jun-02	162	2002	6	NA	NA	60	NA	60	Monthly	MMEMP		60
1212	Musiara Gate	Jul-02	163	2002	7	NA	NA	24	NA	24	Monthly	MMEMP		24
1213	Musiara Gate	Aug-02	164	2002	8	NA	NA	60	NA	60	Monthly	MMEMP		60
1214	Musiara Gate	Sep-02	165	2002	9	NA	NA	10	NA	10	Monthly	MMEMP		10
1215	Musiara Gate	Oct-02	166	2002	10	NA	NA	1	NA	1	Monthly	MMEMP		1
1216	Musiara Gate	Nov-02	167	2002	11	NA	NA	NA	NA	NA		MMEMP		NA
1217	Musiara Gate	Dec-02	168	2002	12	NA	NA	NA	NA	NA		MMEMP		NA
1218	Musiara Gate	Jan-03	169	2003	1	NA	NA	NA	NA	NA		MMEMP		NA
1219	Musiara Gate	Feb-03	170	2003	2	NA	NA	30	NA	30	Monthly	MMEMP		30
1220	Musiara Gate	Mar-03	171	2003	3	NA	NA	60	NA	60	Monthly	MMEMP		60
1221	Musiara Gate	Apr-03	172	2003	4	NA	NA	NA	NA	NA		MMEMP		NA
1222	Musiara Gate	May-03	173	2003	5	NA	NA	NA	NA	NA		MMEMP		NA
1223	Musiara Gate	Jun-03	174	2003	6	NA	NA	185	NA	185	Monthly	MMEMP		185
1224	Musiara Gate	Jul-03	175	2003	7	NA	NA	15	NA	15	Monthly	MMEMP		15
1225	Musiara Gate	Aug-03	176	2003	8	NA	NA	46	NA	46	Monthly	MMEMP		46
1226	Musiara Gate	Sep-03	177	2003	9	NA	NA	47	NA	47	Monthly	MMEMP		47
1227	Musiara Gate	Oct-03	178	2003	10	NA	NA	44	NA	44	Monthly	MMEMP		44
1228	Musiara Gate	Nov-03	179	2003	11	NA	NA	55	NA	55	Monthly	MMEMP		55
1229	Musiara Gate	Dec-03	180	2003	12	NA	NA	62	NA	62	Monthly	MMEMP		62
1230	Ngiro-Are Ranger Post	Jun-89	6	1989	6	NA	NA	0	NA	0	Monthly	MMEMP		0
1231	Ngiro-Are Ranger Post	Jul-89	7	1989	7	NA	NA	4	NA	4	Monthly	MMEMP		4
1232	Ngiro-Are Ranger Post	Aug-89	8	1989	8	NA	NA	47	NA	47	Monthly	MMEMP		47
1233	Ngiro-Are Ranger Post	Sep-89	9	1989	9	NA	NA	111	NA	111	Monthly	MMEMP		111
1234	Ngiro-Are Ranger Post	Oct-89	10	1989	10	NA	NA	69	NA	69	Monthly	MMEMP		69
1235	Ngiro-Are Ranger Post	Nov-89	11	1989	11	NA	NA	33	NA	33	Monthly	MMEMP		33
1236	Ngiro-Are Ranger Post	Dec-89	12	1989	12	NA	NA	222	NA	222	Monthly	MMEMP		222
1237	Ngiro-Are Ranger Post	Jan-90	13	1990	1	NA	NA	46	NA	46	Monthly	MMEMP		46
1238	Ngiro-Are Ranger Post	Feb-90	14	1990	2	NA	NA	218	NA	218	Monthly	MMEMP		218
1239	Ngiro-Are Ranger Post	Mar-90	15	1990	3	NA	NA	214	NA	214	Monthly	MMEMP		214
1240	Ngiro-Are Ranger Post	Apr-90	16	1990	4	NA	NA	129	NA	129	Monthly	MMEMP		129
1241	Ngiro-Are Ranger Post	May-90	17	1990	5	NA	NA	166	NA	166	Monthly	MMEMP		166
1242	Ngiro-Are Ranger Post	Jun-90	18	1990	6	NA	NA	98	NA	98	Monthly	MMEMP		98
1243	Ngiro-Are Ranger Post	Jul-90	19	1990	7	NA	NA	43	NA	43	Monthly	MMEMP		43
1244	Ngiro-Are Ranger Post	Aug-90	20	1990	8	NA	NA	73	NA	73	Monthly	MMEMP		73
1245	Ngiro-Are Ranger Post	Sep-90	21	1990	9	NA	NA	76	NA	76	Monthly	MMEMP		76
1246	Ngiro-Are Ranger Post	Oct-90	22	1990	10	NA	NA	78	NA	78	Monthly	MMEMP		78
1247	Ngiro-Are Ranger Post	Nov-90	23	1990	11	NA	NA	56	NA	56	Monthly	MMEMP		56
1248	Ngiro-Are Ranger Post	Dec-90	24	1990	12	NA	NA	42	NA	42	Monthly	MMEMP		42
1249	Ngiro-Are Ranger Post	Jan-91	25	1991	1	NA	NA	92	NA	92	Monthly	MMEMP		92
1250	Ngiro-Are Ranger Post	Feb-91	26	1991	2	NA	NA	100	NA	100	Monthly	MMEMP		100
1251	Ngiro-Are Ranger Post	Mar-91	27	1991	3	NA	NA	172	NA	172	Monthly	MMEMP		172
1252	Ngiro-Are Ranger Post	Apr-91	28	1991	4	NA	NA	38	NA	38	Monthly	MMEMP		38
1253	Ngiro-Are Ranger Post	May-91	29	1991	5	NA	NA	148	NA	148	Monthly	MMEMP		148
1254	Ngiro-Are Ranger Post	Jun-91	30	1991	6	NA	NA	105	NA	105	Monthly	MMEMP		105
1255	Ngiro-Are Ranger Post	Jul-91	31	1991	7	NA	NA	29	NA	29	Monthly	MMEMP		29
1256	Ngiro-Are Ranger Post	Aug-91	32	1991	8	NA	NA	55	NA	55	Monthly	MMEMP		55
1257	Ngiro-Are Ranger Post	Sep-91	33	1991	9	NA	NA	59	NA	59	Monthly	MMEMP		59
1258	Ngiro-Are Ranger Post	Oct-91	34	1991	10	NA	NA	113	NA	113	Monthly	MMEMP		113
1259	Ngiro-Are Ranger Post	Nov-91	35	1991	11	NA	NA	80	NA	80	Monthly	MMEMP		80
1260	Ngiro-Are Ranger Post	Dec-91	36	1991	12	NA	NA	60	NA	60	Monthly	MMEMP		60
1261	Ngiro-Are Ranger Post	Jan-92	37	1992	1	NA	NA	71	NA	71	Monthly	MMEMP		71
1262	Ngiro-Are Ranger Post	Feb-92	38	1992	2	NA	NA	30	NA	30	Monthly	MMEMP		30
1263	Ngiro-Are Ranger Post	Mar-92	39	1992	3	NA	NA	90	NA	90	Monthly	MMEMP		90
1264	Ngiro-Are Ranger Post	Apr-92	40	1992	4	NA	NA	125	NA	125	Monthly	MMEMP		125
1265	Ngiro-Are Ranger Post	May-92	41	1992	5	NA	NA	235	NA	235	Monthly	MMEMP		235
1266	Ngiro-Are Ranger Post	Jun-92	42	1992	6	NA	NA	95	NA	95	Monthly	MMEMP		95
1267	Ngiro-Are Ranger Post	Jul-92	43	1992	7	NA	NA	85	NA	85	Monthly	MMEMP		85
1268	Ngiro-Are Ranger Post	Aug-92	44	1992	8	NA	NA	80	NA	80	Monthly	MMEMP		80
1269	Ngiro-Are Ranger Post	Sep-92	45	1992	9	NA	NA	140	NA	140	Monthly	MMEMP		140
1270	Ngiro-Are Ranger Post	Oct-92	46	1992	10	NA	NA	65	NA	65	Monthly	MMEMP		65
1271	Ngiro-Are Ranger Post	Nov-92	47	1992	11	NA	NA	95	NA	95	Monthly	MMEMP		95
1272	Ngiro-Are Ranger Post	Dec-92	48	1992	12	NA	NA	65	NA	65	Monthly	MMEMP		65
1273	Ngiro-Are Ranger Post	Jan-93	49	1993	1	NA	NA	112	NA	112	Monthly	MMEMP		112
1274	Ngiro-Are Ranger Post	Feb-93	50	1993	2	NA	NA	210	NA	210	Monthly	MMEMP		210
1275	Ngiro-Are Ranger Post	Mar-93	51	1993	3	NA	NA	120	NA	120	Monthly	MMEMP		120
1276	Ngiro-Are Ranger Post	Apr-93	52	1993	4	NA	NA	67	NA	67	Monthly	MMEMP		67
1277	Ngiro-Are Ranger Post	May-93	53	1993	5	NA	NA	44	NA	44	Monthly	MMEMP		44
1278	Ngiro-Are Ranger Post	Jun-93	54	1993	6	NA	NA	98	NA	98	Monthly	MMEMP		98
1279	Ngiro-Are Ranger Post	Jul-93	55	1993	7	NA	NA	0	NA	0	Monthly	MMEMP		0
1280	Ngiro-Are Ranger Post	Aug-93	56	1993	8	NA	NA	34	NA	34	Monthly	MMEMP		34
1281	Ngiro-Are Ranger Post	Sep-93	57	1993	9	NA	NA	15	NA	15	Monthly	MMEMP		15
1282	Ngiro-Are Ranger Post	Oct-93	58	1993	10	NA	NA	50	NA	50	Monthly	MMEMP		50
1283	Ngiro-Are Ranger Post	Nov-93	59	1993	11	NA	NA	20	NA	20	Monthly	MMEMP		20
1284	Ngiro-Are Ranger Post	Dec-93	60	1993	12	NA	NA	51	NA	51	Monthly	MMEMP		51
1285	Ngiro-Are Ranger Post	Jan-94	61	1994	1	NA	NA	68	NA	68	Monthly	MMEMP		68
1286	Ngiro-Are Ranger Post	Feb-94	62	1994	2	NA	NA	34	NA	34	Monthly	MMEMP		34
1287	Ngiro-Are Ranger Post	Mar-94	63	1994	3	NA	NA	198	NA	198	Monthly	MMEMP		198
1288	Ngiro-Are Ranger Post	Apr-94	64	1994	4	NA	NA	160	NA	160	Monthly	MMEMP		160
1289	Ngiro-Are Ranger Post	May-94	65	1994	5	NA	NA	127	NA	127	Monthly	MMEMP		127
1290	Ngiro-Are Ranger Post	Jun-94	66	1994	6	NA	NA	73	NA	73	Monthly	MMEMP		73
1291	Ngiro-Are Ranger Post	Jul-94	67	1994	7	NA	NA	34	NA	34	Monthly	MMEMP		34
1292	Ngiro-Are Ranger Post	Aug-94	68	1994	8	NA	NA	101	NA	101	Monthly	MMEMP		101
1293	Ngiro-Are Ranger Post	Sep-94	69	1994	9	NA	NA	39	NA	39	Monthly	MMEMP		39
1294	Ngiro-Are Ranger Post	Oct-94	70	1994	10	NA	NA	22	NA	22	Monthly	MMEMP		22
1295	Ngiro-Are Ranger Post	Nov-94	71	1994	11	NA	NA	207	NA	207	Monthly	MMEMP		207
1296	Ngiro-Are Ranger Post	Dec-94	72	1994	12	NA	NA	80	NA	80	Monthly	MMEMP		80
1297	Ngiro-Are Ranger Post	Jan-95	73	1995	1	NA	NA	86	NA	86	Monthly	MMEMP		86
1298	Ngiro-Are Ranger Post	Feb-95	74	1995	2	NA	NA	138	NA	138	Monthly	MMEMP		138
1299	Ngiro-Are Ranger Post	Mar-95	75	1995	3	NA	NA	40	NA	40	Monthly	MMEMP		40
1300	Ngiro-Are Ranger Post	Apr-95	76	1995	4	NA	NA	87	NA	87	Monthly	MMEMP		87
1301	Ngiro-Are Ranger Post	May-95	77	1995	5	NA	NA	180	NA	180	Monthly	MMEMP		180
1302	Ngiro-Are Ranger Post	Jun-95	78	1995	6	NA	NA	108	NA	108	Monthly	MMEMP		108
1303	Ngiro-Are Ranger Post	Jul-95	79	1995	7	NA	NA	4	NA	4	Monthly	MMEMP		4
1304	Ngiro-Are Ranger Post	Aug-95	80	1995	8	NA	NA	87	NA	87	Monthly	MMEMP		87
1305	Ngiro-Are Ranger Post	Sep-95	81	1995	9	NA	NA	150	NA	150	Monthly	MMEMP		150
1306	Ngiro-Are Ranger Post	Oct-95	82	1995	10	NA	NA	31	NA	31	Monthly	MMEMP		31
1307	Ngiro-Are Ranger Post	Nov-95	83	1995	11	NA	NA	139	NA	139	Monthly	MMEMP		139
1308	Ngiro-Are Ranger Post	Dec-95	84	1995	12	NA	NA	145	NA	145	Monthly	MMEMP		145
1309	Ngiro-Are Ranger Post	Jan-96	85	1996	1	NA	NA	90	NA	90	Monthly	MMEMP		90
1310	Ngiro-Are Ranger Post	Feb-96	86	1996	2	NA	NA	NA	NA	NA		MMEMP		NA
1311	Ngiro-Are Ranger Post	Mar-96	87	1996	3	NA	NA	NA	NA	NA		MMEMP		NA
1312	Ngiro-Are Ranger Post	Apr-96	88	1996	4	NA	NA	NA	NA	NA		MMEMP		NA
1313	Ngiro-Are Ranger Post	May-96	89	1996	5	NA	NA	NA	NA	NA		MMEMP		NA
1314	Ngiro-Are Ranger Post	Jun-96	90	1996	6	NA	NA	55	NA	55	Monthly	MMEMP		55
1315	Ngiro-Are Ranger Post	Jul-96	91	1996	7	NA	NA	141	NA	141	Monthly	MMEMP		141
1316	Ngiro-Are Ranger Post	Aug-96	92	1996	8	NA	NA	56	NA	56	Monthly	MMEMP		56
1317	Ngiro-Are Ranger Post	Sep-96	93	1996	9	NA	NA	129	NA	129	Monthly	MMEMP		129
1318	Ngiro-Are Ranger Post	Oct-96	94	1996	10	NA	NA	34	NA	34	Monthly	MMEMP		34
1319	Ngiro-Are Ranger Post	Nov-96	95	1996	11	NA	NA	19	NA	19	Monthly	MMEMP		19
1320	Ngiro-Are Ranger Post	Dec-96	96	1996	12	NA	NA	9	NA	9	Monthly	MMEMP		9
1321	Ngiro-Are Ranger Post	Jan-97	97	1997	1	NA	NA	96	NA	96	Monthly	MMEMP		96
1322	Ngiro-Are Ranger Post	Feb-97	98	1997	2	NA	NA	21	NA	21	Monthly	MMEMP		21
1323	Ngiro-Are Ranger Post	Mar-97	99	1997	3	NA	NA	33	NA	33	Monthly	MMEMP		33
1324	Ngiro-Are Ranger Post	Apr-97	100	1997	4	NA	NA	150	NA	150	Monthly	MMEMP		150
1325	Ngiro-Are Ranger Post	May-97	101	1997	5	NA	NA	172	NA	172	Monthly	MMEMP		172
1326	Ngiro-Are Ranger Post	Jun-97	102	1997	6	NA	NA	10	NA	10	Monthly	MMEMP		10
1327	Ngiro-Are Ranger Post	Jul-97	103	1997	7	NA	NA	28	NA	28	Monthly	MMEMP		28
1328	Ngiro-Are Ranger Post	Aug-97	104	1997	8	NA	NA	67	NA	67	Monthly	MMEMP		67
1329	Ngiro-Are Ranger Post	Sep-97	105	1997	9	NA	NA	32	NA	32	Monthly	MMEMP		32
1330	Ngiro-Are Ranger Post	Oct-97	106	1997	10	NA	NA	87	NA	87	Monthly	MMEMP		87
1331	Ngiro-Are Ranger Post	Nov-97	107	1997	11	NA	NA	187	NA	187	Monthly	MMEMP		187
1332	Ngiro-Are Ranger Post	Dec-97	108	1997	12	NA	NA	270	NA	270	Monthly	MMEMP		270
1333	Ngiro-Are Ranger Post	Jan-98	109	1998	1	NA	NA	124	NA	124	Monthly	MMEMP		124
1334	Ngiro-Are Ranger Post	Feb-98	110	1998	2	NA	NA	113	NA	113	Monthly	MMEMP		113
1335	Ngiro-Are Ranger Post	Mar-98	111	1998	3	NA	NA	19	NA	19	Monthly	MMEMP		19
1336	Ngiro-Are Ranger Post	Apr-98	112	1998	4	NA	NA	98	NA	98	Monthly	MMEMP		98
1337	Ngiro-Are Ranger Post	May-98	113	1998	5	NA	NA	30	NA	30	Monthly	MMEMP		30
1338	Ngiro-Are Ranger Post	Jun-98	114	1998	6	NA	NA	60	NA	60	Monthly	MMEMP		60
1339	Ngiro-Are Ranger Post	Jul-98	115	1998	7	NA	NA	NA	NA	NA		MMEMP		NA
1340	Ngiro-Are Ranger Post	Aug-98	116	1998	8	NA	NA	NA	NA	NA		MMEMP		NA
1341	Ngiro-Are Ranger Post	Sep-98	117	1998	9	NA	NA	120	NA	120	Monthly	MMEMP		120
1342	Ngiro-Are Ranger Post	Oct-98	118	1998	10	NA	NA	NA	NA	NA		MMEMP		NA
1343	Ngiro-Are Ranger Post	Nov-98	119	1998	11	NA	NA	74	NA	74	Monthly	MMEMP		74
1344	Ngiro-Are Ranger Post	Dec-98	120	1998	12	NA	NA	NA	NA	NA		MMEMP		NA
1345	Ngiro-Are Ranger Post	Jan-99	121	1999	1	NA	NA	NA	NA	NA		MMEMP		NA
1346	Ngiro-Are Ranger Post	Feb-99	122	1999	2	NA	NA	NA	NA	NA		MMEMP		NA
1347	Ngiro-Are Ranger Post	Mar-99	123	1999	3	NA	NA	NA	NA	NA		MMEMP		NA
1348	Ngiro-Are Ranger Post	Apr-99	124	1999	4	NA	NA	NA	NA	NA		MMEMP		NA
1349	Ngiro-Are Ranger Post	May-99	125	1999	5	NA	NA	NA	NA	NA		MMEMP		NA
1350	Ngiro-Are Ranger Post	Jun-99	126	1999	6	NA	NA	NA	NA	NA		MMEMP		NA
1351	Ngiro-Are Ranger Post	Jul-99	127	1999	7	NA	NA	NA	NA	NA		MMEMP		NA
1352	Ngiro-Are Ranger Post	Aug-99	128	1999	8	NA	NA	NA	NA	NA		MMEMP		NA
1353	Ngiro-Are Ranger Post	Sep-99	129	1999	9	NA	NA	NA	NA	NA		MMEMP		NA
1354	Ngiro-Are Ranger Post	Oct-99	130	1999	10	NA	NA	NA	NA	NA		MMEMP		NA
1355	Ngiro-Are Ranger Post	Nov-99	131	1999	11	NA	NA	NA	NA	NA		MMEMP		NA
1356	Ngiro-Are Ranger Post	Dec-99	132	1999	12	NA	NA	NA	NA	NA		MMEMP		NA
1357	Ngiro-Are Ranger Post	Jan-00	133	2000	1	NA	NA	NA	NA	NA		MMEMP		NA
1358	Ngiro-Are Ranger Post	Feb-00	134	2000	2	NA	NA	NA	NA	NA		MMEMP		NA
1359	Ngiro-Are Ranger Post	Mar-00	135	2000	3	NA	NA	NA	NA	NA		MMEMP		NA
1360	Ngiro-Are Ranger Post	Apr-00	136	2000	4	NA	NA	NA	NA	NA		MMEMP		NA
1361	Ngiro-Are Ranger Post	May-00	137	2000	5	NA	NA	NA	NA	NA		MMEMP		NA
1362	Ngiro-Are Ranger Post	Jun-00	138	2000	6	NA	NA	NA	NA	NA		MMEMP		NA
1363	Ngiro-Are Ranger Post	Jul-00	139	2000	7	NA	NA	NA	NA	NA		MMEMP		NA
1364	Ngiro-Are Ranger Post	Aug-00	140	2000	8	NA	NA	NA	NA	NA		MMEMP		NA
1365	Ngiro-Are Ranger Post	Sep-00	141	2000	9	NA	NA	NA	NA	NA		MMEMP		NA
1366	Ngiro-Are Ranger Post	Oct-00	142	2000	10	NA	NA	NA	NA	NA		MMEMP		NA
1367	Ngiro-Are Ranger Post	Nov-00	143	2000	11	NA	NA	NA	NA	NA		MMEMP		NA
1368	Ngiro-Are Ranger Post	Dec-00	144	2000	12	NA	NA	NA	NA	NA		MMEMP		NA
1369	Ngiro-Are Ranger Post	Jan-01	145	2001	1	NA	NA	NA	NA	NA		MMEMP		NA
1370	Ngiro-Are Ranger Post	Feb-01	146	2001	2	NA	NA	NA	NA	NA		MMEMP		NA
1371	Ngiro-Are Ranger Post	Mar-01	147	2001	3	NA	NA	NA	NA	NA		MMEMP		NA
1372	Ngiro-Are Ranger Post	Apr-01	148	2001	4	NA	NA	NA	NA	NA		MMEMP		NA
1373	Ngiro-Are Ranger Post	May-01	149	2001	5	NA	NA	NA	NA	NA		MMEMP		NA
1374	Ngiro-Are Ranger Post	Jun-01	150	2001	6	NA	NA	NA	NA	NA		MMEMP		NA
1375	Ngiro-Are Ranger Post	Jul-01	151	2001	7	NA	NA	NA	NA	NA		MMEMP		NA
1376	Ngiro-Are Ranger Post	Aug-01	152	2001	8	NA	NA	NA	NA	NA		MMEMP		NA
1377	Ngiro-Are Ranger Post	Sep-01	153	2001	9	NA	NA	NA	NA	NA		MMEMP		NA
1378	Ngiro-Are Ranger Post	Oct-01	154	2001	10	NA	NA	NA	NA	NA		MMEMP		NA
1379	Ngiro-Are Ranger Post	Nov-01	155	2001	11	NA	NA	NA	NA	NA		MMEMP		NA
1380	Ngiro-Are Ranger Post	Dec-01	156	2001	12	NA	NA	NA	NA	NA		MMEMP		NA
1381	Ngiro-Are Ranger Post	Jan-02	157	2002	1	NA	NA	NA	NA	NA		MMEMP		NA
1382	Ngiro-Are Ranger Post	Feb-02	158	2002	2	NA	NA	NA	NA	NA		MMEMP		NA
1383	Ngiro-Are Ranger Post	Mar-02	159	2002	3	NA	NA	NA	NA	NA		MMEMP		NA
1384	Ngiro-Are Ranger Post	Apr-02	160	2002	4	NA	NA	83	NA	83	Monthly	MMEMP		83
1385	Ngiro-Are Ranger Post	May-02	161	2002	5	NA	NA	216	NA	216	Monthly	MMEMP		216
1386	Ngiro-Are Ranger Post	Jun-02	162	2002	6	NA	NA	48	NA	48	Monthly	MMEMP		48
1387	Ngiro-Are Ranger Post	Jul-02	163	2002	7	NA	NA	58	NA	58	Monthly	MMEMP		58
1388	Ngiro-Are Ranger Post	Aug-02	164	2002	8	NA	NA	60	NA	60	Monthly	MMEMP		60
1389	Ngiro-Are Ranger Post	Sep-02	165	2002	9	NA	NA	32	NA	32	Monthly	MMEMP		32
1390	Ngiro-Are Ranger Post	Oct-02	166	2002	10	NA	NA	51	NA	51	Monthly	MMEMP		51
1391	Ngiro-Are Ranger Post	Nov-02	167	2002	11	NA	NA	NA	NA	NA		MMEMP		NA
1392	Ngiro-Are Ranger Post	Dec-02	168	2002	12	NA	NA	NA	NA	NA		MMEMP		NA
1393	Ngiro-Are Ranger Post	Jan-03	169	2003	1	NA	NA	NA	NA	NA		MMEMP		NA
1394	Ngiro-Are Ranger Post	Feb-03	170	2003	2	NA	NA	2	NA	2	Monthly	MMEMP		2
1395	Ngiro-Are Ranger Post	Mar-03	171	2003	3	NA	NA	94	NA	94	Monthly	MMEMP		94
1396	Ngiro-Are Ranger Post	Apr-03	172	2003	4	NA	NA	NA	NA	NA		MMEMP		NA
1397	Ngiro-Are Ranger Post	May-03	173	2003	5	NA	NA	NA	NA	NA		MMEMP		NA
1398	Ngiro-Are Ranger Post	Jun-03	174	2003	6	NA	NA	31	NA	31	Monthly	MMEMP		31
1399	Ngiro-Are Ranger Post	Jul-03	175	2003	7	NA	NA	14	NA	14	Monthly	MMEMP		14
1400	Ngiro-Are Ranger Post	Aug-03	176	2003	8	NA	NA	54	NA	54	Monthly	MMEMP		54
1401	Ngiro-Are Ranger Post	Sep-03	177	2003	9	NA	NA	107	NA	107	Monthly	MMEMP		107
1402	Ngiro-Are Ranger Post	Oct-03	178	2003	10	NA	NA	132	NA	132	Monthly	MMEMP		132
1403	Ngiro-Are Ranger Post	Nov-03	179	2003	11	NA	NA	64	NA	64	Monthly	MMEMP		64
1404	Ngiro-Are Ranger Post	Dec-03	180	2003	12	NA	NA	100	NA	100	Monthly	MMEMP		100
1405	Ololaimutia Gate	Jun-89	6	1989	6	NA	NA	25	NA	25	Monthly	MMEMP		25
1406	Ololaimutia Gate	Jul-89	7	1989	7	NA	NA	37	NA	37	Monthly	MMEMP		37
1407	Ololaimutia Gate	Aug-89	8	1989	8	NA	NA	50	NA	50	Monthly	MMEMP		50
1408	Ololaimutia Gate	Sep-89	9	1989	9	NA	NA	56	NA	56	Monthly	MMEMP		56
1409	Ololaimutia Gate	Oct-89	10	1989	10	NA	NA	37	NA	37	Monthly	MMEMP		37
1410	Ololaimutia Gate	Nov-89	11	1989	11	NA	NA	35	NA	35	Monthly	MMEMP		35
1411	Ololaimutia Gate	Dec-89	12	1989	12	NA	NA	135	NA	135	Monthly	MMEMP		135
1412	Ololaimutia Gate	Jan-90	13	1990	1	NA	NA	75	NA	75	Monthly	MMEMP		75
1413	Ololaimutia Gate	Feb-90	14	1990	2	NA	NA	70	NA	70	Monthly	MMEMP		70
1414	Ololaimutia Gate	Mar-90	15	1990	3	NA	NA	159	NA	159	Monthly	MMEMP		159
1415	Ololaimutia Gate	Apr-90	16	1990	4	NA	NA	59	NA	59	Monthly	MMEMP		59
1416	Ololaimutia Gate	May-90	17	1990	5	NA	NA	66	NA	66	Monthly	MMEMP		66
1417	Ololaimutia Gate	Jun-90	18	1990	6	NA	NA	48	NA	48	Monthly	MMEMP		48
1418	Ololaimutia Gate	Jul-90	19	1990	7	NA	NA	26	NA	26	Monthly	MMEMP		26
1419	Ololaimutia Gate	Aug-90	20	1990	8	NA	NA	63	NA	63	Monthly	MMEMP		63
1420	Ololaimutia Gate	Sep-90	21	1990	9	NA	NA	32	NA	32	Monthly	MMEMP		32
1421	Ololaimutia Gate	Oct-90	22	1990	10	NA	NA	25	NA	25	Monthly	MMEMP		25
1422	Ololaimutia Gate	Nov-90	23	1990	11	NA	NA	35	NA	35	Monthly	MMEMP		35
1423	Ololaimutia Gate	Dec-90	24	1990	12	NA	NA	120	NA	120	Monthly	MMEMP		120
1424	Ololaimutia Gate	Jan-91	25	1991	1	NA	NA	53	NA	53	Monthly	MMEMP		53
1425	Ololaimutia Gate	Feb-91	26	1991	2	NA	NA	37	NA	37	Monthly	MMEMP		37
1426	Ololaimutia Gate	Mar-91	27	1991	3	NA	NA	35	NA	35	Monthly	MMEMP		35
1427	Ololaimutia Gate	Apr-91	28	1991	4	NA	NA	105	NA	105	Monthly	MMEMP		105
1428	Ololaimutia Gate	May-91	29	1991	5	NA	NA	95	NA	95	Monthly	MMEMP		95
1429	Ololaimutia Gate	Jun-91	30	1991	6	NA	NA	120	NA	120	Monthly	MMEMP		120
1430	Ololaimutia Gate	Jul-91	31	1991	7	NA	NA	4	NA	4	Monthly	MMEMP		4
1431	Ololaimutia Gate	Aug-91	32	1991	8	NA	NA	37	NA	37	Monthly	MMEMP		37
1432	Ololaimutia Gate	Sep-91	33	1991	9	NA	NA	48	NA	48	Monthly	MMEMP		48
1433	Ololaimutia Gate	Oct-91	34	1991	10	NA	NA	66	NA	66	Monthly	MMEMP		66
1434	Ololaimutia Gate	Nov-91	35	1991	11	NA	NA	21	NA	21	Monthly	MMEMP		21
1435	Ololaimutia Gate	Dec-91	36	1991	12	NA	NA	45	NA	45	Monthly	MMEMP		45
1436	Ololaimutia Gate	Jan-92	37	1992	1	NA	NA	25	NA	25	Monthly	MMEMP		25
1437	Ololaimutia Gate	Feb-92	38	1992	2	NA	NA	43	NA	43	Monthly	MMEMP		43
1438	Ololaimutia Gate	Mar-92	39	1992	3	NA	NA	25	NA	25	Monthly	MMEMP		25
1439	Ololaimutia Gate	Apr-92	40	1992	4	NA	NA	165	NA	165	Monthly	MMEMP		165
1440	Ololaimutia Gate	May-92	41	1992	5	NA	NA	106	NA	106	Monthly	MMEMP		106
1441	Ololaimutia Gate	Jun-92	42	1992	6	NA	NA	60	NA	60	Monthly	MMEMP		60
1442	Ololaimutia Gate	Jul-92	43	1992	7	NA	NA	55	NA	55	Monthly	MMEMP		55
1443	Ololaimutia Gate	Aug-92	44	1992	8	NA	NA	50	NA	50	Monthly	MMEMP		50
1444	Ololaimutia Gate	Sep-92	45	1992	9	NA	NA	65	NA	65	Monthly	MMEMP		65
1445	Ololaimutia Gate	Oct-92	46	1992	10	NA	NA	90	NA	90	Monthly	MMEMP		90
1446	Ololaimutia Gate	Nov-92	47	1992	11	NA	NA	132	NA	132	Monthly	MMEMP		132
1447	Ololaimutia Gate	Dec-92	48	1992	12	NA	NA	15	NA	15	Monthly	MMEMP		15
1448	Ololaimutia Gate	Jan-93	49	1993	1	NA	NA	65	NA	65	Monthly	MMEMP		65
1449	Ololaimutia Gate	Feb-93	50	1993	2	NA	NA	48	NA	48	Monthly	MMEMP		48
1450	Ololaimutia Gate	Mar-93	51	1993	3	NA	NA	55	NA	55	Monthly	MMEMP		55
1451	Ololaimutia Gate	Apr-93	52	1993	4	NA	NA	22	NA	22	Monthly	MMEMP		22
1452	Ololaimutia Gate	May-93	53	1993	5	NA	NA	79	NA	79	Monthly	MMEMP		79
1453	Ololaimutia Gate	Jun-93	54	1993	6	NA	NA	71	NA	71	Monthly	MMEMP		71
1454	Ololaimutia Gate	Jul-93	55	1993	7	NA	NA	1	NA	1	Monthly	MMEMP		1
1455	Ololaimutia Gate	Aug-93	56	1993	8	NA	NA	36	NA	36	Monthly	MMEMP		36
1456	Ololaimutia Gate	Sep-93	57	1993	9	NA	NA	21	NA	21	Monthly	MMEMP		21
1457	Ololaimutia Gate	Oct-93	58	1993	10	NA	NA	20	NA	20	Monthly	MMEMP		20
1458	Ololaimutia Gate	Nov-93	59	1993	11	NA	NA	10	NA	10	Monthly	MMEMP		10
1459	Ololaimutia Gate	Dec-93	60	1993	12	NA	NA	54	NA	54	Monthly	MMEMP		54
1460	Ololaimutia Gate	Jan-94	61	1994	1	NA	NA	116	NA	116	Monthly	MMEMP		116
1461	Ololaimutia Gate	Feb-94	62	1994	2	NA	NA	30	NA	30	Monthly	MMEMP		30
1462	Ololaimutia Gate	Mar-94	63	1994	3	NA	NA	235	NA	235	Monthly	MMEMP		235
1463	Ololaimutia Gate	Apr-94	64	1994	4	NA	NA	169	NA	169	Monthly	MMEMP		169
1464	Ololaimutia Gate	May-94	65	1994	5	NA	NA	110	NA	110	Monthly	MMEMP		110
1465	Ololaimutia Gate	Jun-94	66	1994	6	NA	NA	106	NA	106	Monthly	MMEMP		106
1466	Ololaimutia Gate	Jul-94	67	1994	7	NA	NA	50	NA	50	Monthly	MMEMP		50
1467	Ololaimutia Gate	Aug-94	68	1994	8	NA	NA	25	NA	25	Monthly	MMEMP		25
1468	Ololaimutia Gate	Sep-94	69	1994	9	NA	NA	35	NA	35	Monthly	MMEMP		35
1469	Ololaimutia Gate	Oct-94	70	1994	10	NA	NA	46	NA	46	Monthly	MMEMP		46
1470	Ololaimutia Gate	Nov-94	71	1994	11	NA	NA	154	NA	154	Monthly	MMEMP		154
1471	Ololaimutia Gate	Dec-94	72	1994	12	NA	NA	53	NA	53	Monthly	MMEMP		53
1472	Ololaimutia Gate	Jan-95	73	1995	1	NA	NA	57	NA	57	Monthly	MMEMP		57
1473	Ololaimutia Gate	Feb-95	74	1995	2	NA	NA	130	NA	130	Monthly	MMEMP		130
1474	Ololaimutia Gate	Mar-95	75	1995	3	NA	NA	125	NA	125	Monthly	MMEMP		125
1475	Ololaimutia Gate	Apr-95	76	1995	4	NA	NA	30	NA	30	Monthly	MMEMP		30
1476	Ololaimutia Gate	May-95	77	1995	5	NA	NA	110	NA	110	Monthly	MMEMP		110
1477	Ololaimutia Gate	Jun-95	78	1995	6	NA	NA	83	NA	83	Monthly	MMEMP		83
1478	Ololaimutia Gate	Jul-95	79	1995	7	NA	NA	17	NA	17	Monthly	MMEMP		17
1479	Ololaimutia Gate	Aug-95	80	1995	8	NA	NA	90	NA	90	Monthly	MMEMP		90
1480	Ololaimutia Gate	Sep-95	81	1995	9	NA	NA	10	NA	10	Monthly	MMEMP		10
1481	Ololaimutia Gate	Oct-95	82	1995	10	NA	NA	30	NA	30	Monthly	MMEMP		30
1482	Ololaimutia Gate	Nov-95	83	1995	11	NA	NA	26	NA	26	Monthly	MMEMP		26
1483	Ololaimutia Gate	Dec-95	84	1995	12	NA	NA	34	NA	34	Monthly	MMEMP		34
1484	Ololaimutia Gate	Jan-96	85	1996	1	NA	NA	96	NA	96	Monthly	MMEMP		96
1485	Ololaimutia Gate	Feb-96	86	1996	2	NA	NA	117	NA	117	Monthly	MMEMP		117
1486	Ololaimutia Gate	Mar-96	87	1996	3	NA	NA	54	NA	54	Monthly	MMEMP		54
1487	Ololaimutia Gate	Apr-96	88	1996	4	NA	NA	117	NA	117	Monthly	MMEMP		117
1488	Ololaimutia Gate	May-96	89	1996	5	NA	NA	37	NA	37	Monthly	MMEMP		37
1489	Ololaimutia Gate	Jun-96	90	1996	6	NA	NA	43	NA	43	Monthly	MMEMP		43
1490	Ololaimutia Gate	Jul-96	91	1996	7	NA	NA	99	NA	99	Monthly	MMEMP		99
1491	Ololaimutia Gate	Aug-96	92	1996	8	NA	NA	70	NA	70	Monthly	MMEMP		70
1492	Ololaimutia Gate	Sep-96	93	1996	9	NA	NA	186	NA	186	Monthly	MMEMP		186
1493	Ololaimutia Gate	Oct-96	94	1996	10	NA	NA	56	NA	56	Monthly	MMEMP		56
1494	Ololaimutia Gate	Nov-96	95	1996	11	NA	NA	6	NA	6	Monthly	MMEMP		6
1495	Ololaimutia Gate	Dec-96	96	1996	12	NA	NA	100	NA	100	Monthly	MMEMP		100
1496	Ololaimutia Gate	Jan-97	97	1997	1	NA	NA	61	NA	61	Monthly	MMEMP		61
1497	Ololaimutia Gate	Feb-97	98	1997	2	NA	NA	26	NA	26	Monthly	MMEMP		26
1498	Ololaimutia Gate	Mar-97	99	1997	3	NA	NA	18	NA	18	Monthly	MMEMP		18
1499	Ololaimutia Gate	Apr-97	100	1997	4	NA	NA	207	NA	207	Monthly	MMEMP		207
1500	Ololaimutia Gate	May-97	101	1997	5	NA	NA	188	NA	188	Monthly	MMEMP		188
1501	Ololaimutia Gate	Jun-97	102	1997	6	NA	NA	56	NA	56	Monthly	MMEMP		56
1502	Ololaimutia Gate	Jul-97	103	1997	7	NA	NA	13	NA	13	Monthly	MMEMP		13
1503	Ololaimutia Gate	Aug-97	104	1997	8	NA	NA	13	NA	13	Monthly	MMEMP		13
1504	Ololaimutia Gate	Sep-97	105	1997	9	NA	NA	5	NA	5	Monthly	MMEMP		5
1505	Ololaimutia Gate	Oct-97	106	1997	10	NA	NA	42	NA	42	Monthly	MMEMP		42
1506	Ololaimutia Gate	Nov-97	107	1997	11	NA	NA	277	NA	277	Monthly	MMEMP		277
1507	Ololaimutia Gate	Dec-97	108	1997	12	NA	NA	187	NA	187	Monthly	MMEMP		187
1508	Ololaimutia Gate	Jan-98	109	1998	1	NA	NA	388	NA	388	Monthly	MMEMP		388
1509	Ololaimutia Gate	Feb-98	110	1998	2	NA	NA	218	NA	218	Monthly	MMEMP		218
1510	Ololaimutia Gate	Mar-98	111	1998	3	NA	NA	14	NA	14	Monthly	MMEMP		14
1511	Ololaimutia Gate	Apr-98	112	1998	4	NA	NA	172	NA	172	Monthly	MMEMP		172
1512	Ololaimutia Gate	May-98	113	1998	5	NA	NA	198	NA	198	Monthly	MMEMP		198
1513	Ololaimutia Gate	Jun-98	114	1998	6	NA	NA	146	NA	146	Monthly	MMEMP		146
1514	Ololaimutia Gate	Jul-98	115	1998	7	NA	NA	253	NA	253	Monthly	MMEMP		253
1515	Ololaimutia Gate	Aug-98	116	1998	8	NA	NA	56	NA	56	Monthly	MMEMP		56
1516	Ololaimutia Gate	Sep-98	117	1998	9	NA	NA	80	NA	80	Monthly	MMEMP		80
1517	Ololaimutia Gate	Oct-98	118	1998	10	NA	NA	21	NA	21	Monthly	MMEMP		21
1518	Ololaimutia Gate	Nov-98	119	1998	11	NA	NA	76	NA	76	Monthly	MMEMP		76
1519	Ololaimutia Gate	Dec-98	120	1998	12	NA	NA	53	NA	53	Monthly	MMEMP		53
1520	Ololaimutia Gate	Jan-99	121	1999	1	NA	NA	98	NA	98	Monthly	MMEMP		98
1521	Ololaimutia Gate	Feb-99	122	1999	2	NA	NA	18	NA	18	Monthly	MMEMP		18
1522	Ololaimutia Gate	Mar-99	123	1999	3	NA	NA	216	NA	216	Monthly	MMEMP		216
1523	Ololaimutia Gate	Apr-99	124	1999	4	NA	NA	63	NA	63	Monthly	MMEMP		63
1524	Ololaimutia Gate	May-99	125	1999	5	NA	NA	10	NA	10	Monthly	MMEMP		10
1525	Ololaimutia Gate	Jun-99	126	1999	6	NA	NA	22	NA	22	Monthly	MMEMP		22
1526	Ololaimutia Gate	Jul-99	127	1999	7	NA	NA	2	NA	2	Monthly	MMEMP		2
1527	Ololaimutia Gate	Aug-99	128	1999	8	NA	NA	56	NA	56	Monthly	MMEMP		56
1528	Ololaimutia Gate	Sep-99	129	1999	9	NA	NA	58	NA	58	Monthly	MMEMP		58
1529	Ololaimutia Gate	Oct-99	130	1999	10	NA	NA	29	NA	29	Monthly	MMEMP		29
1530	Ololaimutia Gate	Nov-99	131	1999	11	NA	NA	20	NA	20	Monthly	MMEMP		20
1531	Ololaimutia Gate	Dec-99	132	1999	12	NA	NA	110	NA	110	Monthly	MMEMP		110
1532	Ololaimutia Gate	Jan-00	133	2000	1	NA	NA	92	NA	92	Monthly	MMEMP		92
1533	Ololaimutia Gate	Feb-00	134	2000	2	NA	NA	39	NA	39	Monthly	MMEMP		39
1534	Ololaimutia Gate	Mar-00	135	2000	3	NA	NA	171	NA	171	Monthly	MMEMP		171
1535	Ololaimutia Gate	Apr-00	136	2000	4	NA	NA	NA	NA	NA		MMEMP		NA
1536	Ololaimutia Gate	May-00	137	2000	5	NA	NA	48	NA	48	Monthly	MMEMP		48
1537	Ololaimutia Gate	Jun-00	138	2000	6	NA	NA	22	NA	22	Monthly	MMEMP		22
1538	Ololaimutia Gate	Jul-00	139	2000	7	NA	NA	21	NA	21	Monthly	MMEMP		21
1539	Ololaimutia Gate	Aug-00	140	2000	8	NA	NA	39	NA	39	Monthly	MMEMP		39
1540	Ololaimutia Gate	Sep-00	141	2000	9	NA	NA	68	NA	68	Monthly	MMEMP		68
1541	Ololaimutia Gate	Oct-00	142	2000	10	NA	NA	26	NA	26	Monthly	MMEMP		26
1542	Ololaimutia Gate	Nov-00	143	2000	11	NA	NA	144	NA	144	Monthly	MMEMP		144
1543	Ololaimutia Gate	Dec-00	144	2000	12	NA	NA	165	NA	165	Monthly	MMEMP		165
1544	Ololaimutia Gate	Jan-01	145	2001	1	NA	NA	244	NA	244	Monthly	MMEMP		244
1545	Ololaimutia Gate	Feb-01	146	2001	2	NA	NA	44	NA	44	Monthly	MMEMP		44
1546	Ololaimutia Gate	Mar-01	147	2001	3	NA	NA	22	NA	22	Monthly	MMEMP		22
1547	Ololaimutia Gate	Apr-01	148	2001	4	NA	NA	150	NA	150	Monthly	MMEMP		150
1548	Ololaimutia Gate	May-01	149	2001	5	NA	NA	71	NA	71	Monthly	MMEMP		71
1549	Ololaimutia Gate	Jun-01	150	2001	6	NA	NA	17	NA	17	Monthly	MMEMP		17
1550	Ololaimutia Gate	Jul-01	151	2001	7	NA	NA	82	NA	82	Monthly	MMEMP		82
1551	Ololaimutia Gate	Aug-01	152	2001	8	NA	NA	98	NA	98	Monthly	MMEMP		98
1552	Ololaimutia Gate	Sep-01	153	2001	9	NA	NA	50	NA	50	Monthly	MMEMP		50
1553	Ololaimutia Gate	Oct-01	154	2001	10	NA	NA	NA	NA	NA		MMEMP		NA
1554	Ololaimutia Gate	Nov-01	155	2001	11	NA	NA	NA	NA	NA		MMEMP		NA
1555	Ololaimutia Gate	Dec-01	156	2001	12	NA	NA	NA	NA	NA		MMEMP		NA
1556	Ololaimutia Gate	Jan-02	157	2002	1	NA	NA	NA	NA	NA		MMEMP		NA
1557	Ololaimutia Gate	Feb-02	158	2002	2	NA	NA	NA	NA	NA		MMEMP		NA
1558	Ololaimutia Gate	Mar-02	159	2002	3	NA	NA	NA	NA	NA		MMEMP		NA
1559	Ololaimutia Gate	Apr-02	160	2002	4	NA	NA	98	NA	98	Monthly	MMEMP		98
1560	Ololaimutia Gate	May-02	161	2002	5	NA	NA	199	NA	199	Monthly	MMEMP		199
1561	Ololaimutia Gate	Jun-02	162	2002	6	NA	NA	5	NA	5	Monthly	MMEMP		5
1562	Ololaimutia Gate	Jul-02	163	2002	7	NA	NA	36	NA	36	Monthly	MMEMP		36
1563	Ololaimutia Gate	Aug-02	164	2002	8	NA	NA	64	NA	64	Monthly	MMEMP		64
1564	Ololaimutia Gate	Sep-02	165	2002	9	NA	NA	6	NA	6	Monthly	MMEMP		6
1565	Ololaimutia Gate	Oct-02	166	2002	10	NA	NA	7	NA	7	Monthly	MMEMP		7
1566	Ololaimutia Gate	Nov-02	167	2002	11	NA	NA	NA	NA	NA		MMEMP		NA
1567	Ololaimutia Gate	Dec-02	168	2002	12	NA	NA	NA	NA	NA		MMEMP		NA
1568	Ololaimutia Gate	Jan-03	169	2003	1	NA	NA	NA	NA	NA		MMEMP		NA
1569	Ololaimutia Gate	Feb-03	170	2003	2	NA	NA	51	NA	51	Monthly	MMEMP		51
1570	Ololaimutia Gate	Mar-03	171	2003	3	NA	NA	60	NA	60	Monthly	MMEMP		60
1571	Ololaimutia Gate	Apr-03	172	2003	4	NA	NA	130	NA	130	Monthly	MMEMP		130
1572	Ololaimutia Gate	May-03	173	2003	5	NA	NA	194	NA	194	Monthly	MMEMP		194
1573	Ololaimutia Gate	Jun-03	174	2003	6	NA	NA	81	NA	81	Monthly	MMEMP		81
1574	Ololaimutia Gate	Jul-03	175	2003	7	NA	NA	1	NA	1	Monthly	MMEMP		1
1575	Ololaimutia Gate	Aug-03	176	2003	8	NA	NA	57	NA	57	Monthly	MMEMP		57
1576	Ololaimutia Gate	Sep-03	177	2003	9	NA	NA	53	NA	53	Monthly	MMEMP		53
1577	Ololaimutia Gate	Oct-03	178	2003	10	NA	NA	35	NA	35	Monthly	MMEMP		35
1578	Ololaimutia Gate	Nov-03	179	2003	11	NA	NA	19	NA	19	Monthly	MMEMP		19
1579	Ololaimutia Gate	Dec-03	180	2003	12	NA	NA	30	NA	30	Monthly	MMEMP		30
1580	Mara Research Station	Dec-89	12	1989	12	NA	NA	191	NA	191	Monthly	MMEMP		191
1581	Mara Research Station	Jan-90	13	1990	1	NA	NA	95	NA	95	Monthly	MMEMP		95
1582	Mara Research Station	Feb-90	14	1990	2	NA	NA	156	NA	156	Monthly	MMEMP		156
1583	Mara Research Station	Mar-90	15	1990	3	NA	NA	106	NA	106	Monthly	MMEMP		106
1584	Mara Research Station	Apr-90	16	1990	4	NA	NA	310	NA	310	Monthly	MMEMP		310
1585	Mara Research Station	May-90	17	1990	5	NA	NA	40	NA	40	Monthly	MMEMP		40
1586	Mara Research Station	Jun-90	18	1990	6	NA	NA	51	NA	51	Monthly	MMEMP		51
1587	Mara Research Station	Jul-90	19	1990	7	NA	NA	24	NA	24	Monthly	MMEMP		24
1588	Mara Research Station	Aug-90	20	1990	8	NA	NA	150	NA	150	Monthly	MMEMP		150
1589	Mara Research Station	Sep-90	21	1990	9	NA	NA	18	NA	18	Monthly	MMEMP		18
1590	Mara Research Station	Oct-90	22	1990	10	NA	NA	12	NA	12	Monthly	MMEMP		12
1591	Mara Research Station	Nov-90	23	1990	11	NA	NA	35	NA	35	Monthly	MMEMP		35
1592	Mara Research Station	Dec-90	24	1990	12	NA	NA	117	NA	117	Monthly	MMEMP		117
1593	Mara Research Station	Jan-91	25	1991	1	NA	NA	98	NA	98	Monthly	MMEMP		98
1594	Mara Research Station	Feb-91	26	1991	2	NA	NA	17	NA	17	Monthly	MMEMP		17
1595	Mara Research Station	Mar-91	27	1991	3	NA	NA	102	NA	102	Monthly	MMEMP		102
1596	Mara Research Station	Apr-91	28	1991	4	NA	NA	53	NA	53	Monthly	MMEMP		53
1597	Mara Research Station	May-91	29	1991	5	NA	NA	120	NA	120	Monthly	MMEMP		120
1598	Mara Research Station	Jun-91	30	1991	6	NA	NA	91	NA	91	Monthly	MMEMP		91
1599	Mara Research Station	Jul-91	31	1991	7	NA	NA	0	NA	0	Monthly	MMEMP		0
1600	Mara Research Station	Aug-91	32	1991	8	NA	NA	75	NA	75	Monthly	MMEMP		75
1601	Mara Research Station	Sep-91	33	1991	9	NA	NA	80	NA	80	Monthly	MMEMP		80
1602	Mara Research Station	Oct-91	34	1991	10	NA	NA	80	NA	80	Monthly	MMEMP		80
1603	Mara Research Station	Nov-91	35	1991	11	NA	NA	30	NA	30	Monthly	MMEMP		30
1604	Mara Research Station	Dec-91	36	1991	12	NA	NA	40	NA	40	Monthly	MMEMP		40
1605	Mara Research Station	Jan-92	37	1992	1	NA	NA	15	NA	15	Monthly	MMEMP		15
1606	Mara Research Station	Feb-92	38	1992	2	NA	NA	90	NA	90	Monthly	MMEMP		90
1607	Mara Research Station	Mar-92	39	1992	3	NA	NA	92	NA	92	Monthly	MMEMP		92
1608	Mara Research Station	Apr-92	40	1992	4	NA	NA	150	NA	150	Monthly	MMEMP		150
1609	Mara Research Station	May-92	41	1992	5	NA	NA	101	NA	101	Monthly	MMEMP		101
1610	Mara Research Station	Jun-92	42	1992	6	NA	NA	69	NA	69	Monthly	MMEMP		69
1611	Mara Research Station	Jul-92	43	1992	7	NA	NA	31	NA	31	Monthly	MMEMP		31
1612	Mara Research Station	Aug-92	44	1992	8	NA	NA	35	NA	35	Monthly	MMEMP		35
1613	Mara Research Station	Sep-92	45	1992	9	NA	NA	70	NA	70	Monthly	MMEMP		70
1614	Mara Research Station	Oct-92	46	1992	10	NA	NA	65	NA	65	Monthly	MMEMP		65
1615	Mara Research Station	Nov-92	47	1992	11	NA	NA	75	NA	75	Monthly	MMEMP		75
1616	Mara Research Station	Dec-92	48	1992	12	NA	NA	85	NA	85	Monthly	MMEMP		85
1617	Mara Research Station	Jan-93	49	1993	1	NA	NA	60	NA	60	Monthly	MMEMP		60
1618	Mara Research Station	Feb-93	50	1993	2	NA	NA	98	NA	98	Monthly	MMEMP		98
1619	Mara Research Station	Mar-93	51	1993	3	NA	NA	47	NA	47	Monthly	MMEMP		47
1620	Mara Research Station	Apr-93	52	1993	4	NA	NA	30	NA	30	Monthly	MMEMP		30
1621	Mara Research Station	May-93	53	1993	5	NA	NA	42	NA	42	Monthly	MMEMP		42
1622	Mara Research Station	Jun-93	54	1993	6	NA	NA	83	NA	83	Monthly	MMEMP		83
1623	Mara Research Station	Jul-93	55	1993	7	NA	NA	5	NA	5	Monthly	MMEMP		5
1624	Mara Research Station	Aug-93	56	1993	8	NA	NA	40	NA	40	Monthly	MMEMP		40
1625	Mara Research Station	Sep-93	57	1993	9	NA	NA	15	NA	15	Monthly	MMEMP		15
1626	Mara Research Station	Oct-93	58	1993	10	NA	NA	30	NA	30	Monthly	MMEMP		30
1627	Mara Research Station	Nov-93	59	1993	11	NA	NA	10	NA	10	Monthly	MMEMP		10
1628	Mara Research Station	Dec-93	60	1993	12	NA	NA	39	NA	39	Monthly	MMEMP		39
1629	Mara Research Station	Jan-94	61	1994	1	NA	NA	52	NA	52	Monthly	MMEMP		52
1630	Mara Research Station	Feb-94	62	1994	2	NA	NA	29	NA	29	Monthly	MMEMP		29
1631	Mara Research Station	Mar-94	63	1994	3	NA	NA	178	NA	178	Monthly	MMEMP		178
1632	Mara Research Station	Apr-94	64	1994	4	NA	NA	120	NA	120	Monthly	MMEMP		120
1633	Mara Research Station	May-94	65	1994	5	NA	NA	77	NA	77	Monthly	MMEMP		77
1634	Mara Research Station	Jun-94	66	1994	6	NA	NA	132	NA	132	Monthly	MMEMP		132
1635	Mara Research Station	Jul-94	67	1994	7	NA	NA	71	NA	71	Monthly	MMEMP		71
1636	Mara Research Station	Aug-94	68	1994	8	NA	NA	109	NA	109	Monthly	MMEMP		109
1637	Mara Research Station	Sep-94	69	1994	9	NA	NA	37	NA	37	Monthly	MMEMP		37
1638	Mara Research Station	Oct-94	70	1994	10	NA	NA	51	NA	51	Monthly	MMEMP		51
1639	Mara Research Station	Nov-94	71	1994	11	NA	NA	189	NA	189	Monthly	MMEMP		189
1640	Mara Research Station	Dec-94	72	1994	12	NA	NA	53	NA	53	Monthly	MMEMP		53
1641	Mara Research Station	Jan-95	73	1995	1	NA	NA	23	NA	23	Monthly	MMEMP		23
1642	Mara Research Station	Feb-95	74	1995	2	NA	NA	198	NA	198	Monthly	MMEMP		198
1643	Mara Research Station	Mar-95	75	1995	3	NA	NA	53	NA	53	Monthly	MMEMP		53
1644	Mara Research Station	Apr-95	76	1995	4	NA	NA	50	NA	50	Monthly	MMEMP		50
1645	Mara Research Station	May-95	77	1995	5	NA	NA	168	NA	168	Monthly	MMEMP		168
1646	Mara Research Station	Jun-95	78	1995	6	NA	NA	112	NA	112	Monthly	MMEMP		112
1647	Mara Research Station	Jul-95	79	1995	7	NA	NA	10	NA	10	Monthly	MMEMP		10
1648	Mara Research Station	Aug-95	80	1995	8	NA	NA	10	NA	10	Monthly	MMEMP		10
1649	Mara Research Station	Sep-95	81	1995	9	NA	NA	5	NA	5	Monthly	MMEMP		5
1650	Mara Research Station	Oct-95	82	1995	10	NA	NA	45	NA	45	Monthly	MMEMP		45
1651	Mara Research Station	Nov-95	83	1995	11	NA	NA	158	NA	158	Monthly	MMEMP		158
1652	Mara Research Station	Dec-95	84	1995	12	NA	NA	60	NA	60	Monthly	MMEMP		60
1653	Mara Research Station	Jan-96	85	1996	1	NA	NA	95	NA	95	Monthly	MMEMP		95
1654	Mara Research Station	Feb-96	86	1996	2	NA	NA	169	NA	169	Monthly	MMEMP		169
1655	Mara Research Station	Mar-96	87	1996	3	NA	NA	67	NA	67	Monthly	MMEMP		67
1656	Mara Research Station	Apr-96	88	1996	4	NA	NA	58	NA	58	Monthly	MMEMP		58
1657	Mara Research Station	May-96	89	1996	5	NA	NA	32	NA	32	Monthly	MMEMP		32
1658	Mara Research Station	Jun-96	90	1996	6	NA	NA	59	NA	59	Monthly	MMEMP		59
1659	Mara Research Station	Jul-96	91	1996	7	NA	NA	90	NA	90	Monthly	MMEMP		90
1660	Mara Research Station	Aug-96	92	1996	8	NA	NA	103	NA	103	Monthly	MMEMP		103
1661	Mara Research Station	Sep-96	93	1996	9	NA	NA	99	NA	99	Monthly	MMEMP		99
1662	Mara Research Station	Oct-96	94	1996	10	NA	NA	58	NA	58	Monthly	MMEMP		58
1663	Mara Research Station	Nov-96	95	1996	11	NA	NA	33	NA	33	Monthly	MMEMP		33
1664	Mara Research Station	Dec-96	96	1996	12	NA	NA	59	NA	59	Monthly	MMEMP		59
1665	Mara Research Station	Jan-97	97	1997	1	NA	NA	54	NA	54	Monthly	MMEMP		54
1666	Mara Research Station	Feb-97	98	1997	2	NA	NA	39	NA	39	Monthly	MMEMP		39
1667	Mara Research Station	Mar-97	99	1997	3	NA	NA	4	NA	4	Monthly	MMEMP		4
1668	Mara Research Station	Apr-97	100	1997	4	NA	NA	146	NA	146	Monthly	MMEMP		146
1669	Mara Research Station	May-97	101	1997	5	NA	NA	131	NA	131	Monthly	MMEMP		131
1670	Mara Research Station	Jun-97	102	1997	6	NA	NA	37	NA	37	Monthly	MMEMP		37
1671	Mara Research Station	Jul-97	103	1997	7	NA	NA	35	NA	35	Monthly	MMEMP		35
1672	Mara Research Station	Aug-97	104	1997	8	NA	NA	39	NA	39	Monthly	MMEMP		39
1673	Mara Research Station	Sep-97	105	1997	9	NA	NA	5	NA	5	Monthly	MMEMP		5
1674	Mara Research Station	Oct-97	106	1997	10	NA	NA	34	NA	34	Monthly	MMEMP		34
1675	Mara Research Station	Nov-97	107	1997	11	NA	NA	150	NA	150	Monthly	MMEMP		150
1676	Mara Research Station	Dec-97	108	1997	12	NA	NA	214	NA	214	Monthly	MMEMP		214
1677	Mara Research Station	Jan-98	109	1998	1	NA	NA	106	NA	106	Monthly	MMEMP		106
1678	Mara Research Station	Feb-98	110	1998	2	NA	NA	155	NA	155	Monthly	MMEMP		155
1679	Mara Research Station	Mar-98	111	1998	3	NA	NA	25	NA	25	Monthly	MMEMP		25
1680	Mara Research Station	Apr-98	112	1998	4	NA	NA	129	NA	129	Monthly	MMEMP		129
1681	Mara Research Station	May-98	113	1998	5	NA	NA	120	NA	120	Monthly	MMEMP		120
1682	Mara Research Station	Jun-98	114	1998	6	NA	NA	50	NA	50	Monthly	MMEMP		50
1683	Mara Research Station	Jul-98	115	1998	7	NA	NA	53	NA	53	Monthly	MMEMP		53
1684	Mara Research Station	Aug-98	116	1998	8	NA	NA	35	NA	35	Monthly	MMEMP		35
1685	Mara Research Station	Sep-98	117	1998	9	NA	NA	56	NA	56	Monthly	MMEMP		56
1686	Mara Research Station	Oct-98	118	1998	10	NA	NA	47	NA	47	Monthly	MMEMP		47
1687	Mara Research Station	Nov-98	119	1998	11	NA	NA	35	NA	35	Monthly	MMEMP		35
1688	Mara Research Station	Dec-98	120	1998	12	NA	NA	17	NA	17	Monthly	MMEMP		17
1689	Mara Research Station	Jan-99	121	1999	1	NA	NA	123	NA	123	Monthly	MMEMP		123
1690	Mara Research Station	Feb-99	122	1999	2	NA	NA	14	NA	14	Monthly	MMEMP		14
1691	Mara Research Station	Mar-99	123	1999	3	NA	NA	157	NA	157	Monthly	MMEMP		157
1692	Mara Research Station	Apr-99	124	1999	4	NA	NA	169	NA	169	Monthly	MMEMP		169
1693	Mara Research Station	May-99	125	1999	5	NA	NA	21	NA	21	Monthly	MMEMP		21
1694	Mara Research Station	Jun-99	126	1999	6	NA	NA	25	NA	25	Monthly	MMEMP		25
1695	Mara Research Station	Jul-99	127	1999	7	NA	NA	6	NA	6	Monthly	MMEMP		6
1696	Mara Research Station	Aug-99	128	1999	8	NA	NA	52	NA	52	Monthly	MMEMP		52
1697	Mara Research Station	Sep-99	129	1999	9	NA	NA	50	NA	50	Monthly	MMEMP		50
1698	Mara Research Station	Oct-99	130	1999	10	NA	NA	34	NA	34	Monthly	MMEMP		34
1699	Mara Research Station	Nov-99	131	1999	11	NA	NA	16	NA	16	Monthly	MMEMP		16
1700	Mara Research Station	Dec-99	132	1999	12	NA	NA	160	NA	160	Monthly	MMEMP		160
1701	Mara Research Station	Jan-00	133	2000	1	NA	NA	20	NA	20	Monthly	MMEMP		20
1702	Mara Research Station	Feb-00	134	2000	2	NA	NA	8	NA	8	Monthly	MMEMP		8
1703	Mara Research Station	Mar-00	135	2000	3	NA	NA	207	NA	207	Monthly	MMEMP		207
1704	Mara Research Station	Apr-00	136	2000	4	NA	NA	NA	NA	NA		MMEMP		NA
1705	Mara Research Station	May-00	137	2000	5	NA	NA	48	NA	48	Monthly	MMEMP		48
1706	Mara Research Station	Jun-00	138	2000	6	NA	NA	47	NA	47	Monthly	MMEMP		47
1707	Mara Research Station	Jul-00	139	2000	7	NA	NA	34	NA	34	Monthly	MMEMP		34
1708	Mara Research Station	Aug-00	140	2000	8	NA	NA	62	NA	62	Monthly	MMEMP		62
1709	Mara Research Station	Sep-00	141	2000	9	NA	NA	27	NA	27	Monthly	MMEMP		27
1710	Mara Research Station	Oct-00	142	2000	10	NA	NA	17	NA	17	Monthly	MMEMP		17
1711	Mara Research Station	Nov-00	143	2000	11	NA	NA	125	NA	125	Monthly	MMEMP		125
1712	Mara Research Station	Dec-00	144	2000	12	NA	NA	116	NA	116	Monthly	MMEMP		116
1713	Mara Research Station	Jan-01	145	2001	1	NA	NA	226	NA	226	Monthly	MMEMP		226
1714	Mara Research Station	Feb-01	146	2001	2	NA	NA	35	NA	35	Monthly	MMEMP		35
1715	Mara Research Station	Mar-01	147	2001	3	NA	NA	27	NA	27	Monthly	MMEMP		27
1716	Mara Research Station	Apr-01	148	2001	4	NA	NA	149	NA	149	Monthly	MMEMP		149
1717	Mara Research Station	May-01	149	2001	5	NA	NA	78	NA	78	Monthly	MMEMP		78
1718	Mara Research Station	Jun-01	150	2001	6	NA	NA	26	NA	26	Monthly	MMEMP		26
1719	Mara Research Station	Jul-01	151	2001	7	NA	NA	114	NA	114	Monthly	MMEMP		114
1720	Mara Research Station	Aug-01	152	2001	8	NA	NA	72	NA	72	Monthly	MMEMP		72
1721	Mara Research Station	Sep-01	153	2001	9	NA	NA	42	NA	42	Monthly	MMEMP		42
1722	Mara Research Station	Oct-01	154	2001	10	NA	NA	NA	NA	NA		MMEMP		NA
1723	Mara Research Station	Nov-01	155	2001	11	NA	NA	NA	NA	NA		MMEMP		NA
1724	Mara Research Station	Dec-01	156	2001	12	NA	NA	NA	NA	NA		MMEMP		NA
1725	Mara Research Station	Jan-02	157	2002	1	NA	NA	NA	NA	NA		MMEMP		NA
1726	Mara Research Station	Feb-02	158	2002	2	NA	NA	NA	NA	NA		MMEMP		NA
1727	Mara Research Station	Mar-02	159	2002	3	NA	NA	NA	NA	NA		MMEMP		NA
1728	Mara Research Station	Apr-02	160	2002	4	NA	NA	110	NA	110	Monthly	MMEMP		110
1729	Mara Research Station	May-02	161	2002	5	NA	NA	163	NA	163	Monthly	MMEMP		163
1730	Mara Research Station	Jun-02	162	2002	6	NA	NA	15	NA	15	Monthly	MMEMP		15
1731	Mara Research Station	Jul-02	163	2002	7	NA	NA	38	NA	38	Monthly	MMEMP		38
1732	Mara Research Station	Aug-02	164	2002	8	NA	NA	66	NA	66	Monthly	MMEMP		66
1733	Mara Research Station	Sep-02	165	2002	9	NA	NA	7	NA	7	Monthly	MMEMP		7
1734	Mara Research Station	Oct-02	166	2002	10	NA	NA	1	NA	1	Monthly	MMEMP		1
1735	Mara Research Station	Nov-02	167	2002	11	NA	NA	NA	NA	NA		MMEMP		NA
1736	Mara Research Station	Dec-02	168	2002	12	NA	NA	NA	NA	NA		MMEMP		NA
1737	Mara Research Station	Jan-03	169	2003	1	NA	NA	NA	NA	NA		MMEMP		NA
1738	Mara Research Station	Feb-03	170	2003	2	NA	NA	36	NA	36	Monthly	MMEMP		36
1739	Mara Research Station	Mar-03	171	2003	3	NA	NA	54	NA	54	Monthly	MMEMP		54
1740	Mara Research Station	Apr-03	172	2003	4	NA	NA	192	NA	192	Monthly	MMEMP		192
1741	Mara Research Station	May-03	173	2003	5	NA	NA	192	NA	192	Monthly	MMEMP		192
1742	Mara Research Station	Jun-03	174	2003	6	NA	NA	62	NA	62	Monthly	MMEMP		62
1743	Mara Research Station	Jul-03	175	2003	7	NA	NA	24	NA	24	Monthly	MMEMP		24
1744	Mara Research Station	Aug-03	176	2003	8	NA	NA	127	NA	127	Monthly	MMEMP		127
1745	Mara Research Station	Sep-03	177	2003	9	NA	NA	48	NA	48	Monthly	MMEMP		48
1746	Mara Research Station	Oct-03	178	2003	10	NA	NA	66	NA	66	Monthly	MMEMP		66
1747	Mara Research Station	Nov-03	179	2003	11	NA	NA	28	NA	28	Monthly	MMEMP		28
1748	Mara Research Station	Dec-03	180	2003	12	NA	NA	98	NA	98	Monthly	MMEMP		98
1754	Roan Hill	Jun-89	6	1989	6	NA	NA	48	NA	48	Monthly	MMEMP		48
1755	Roan Hill	Jul-89	7	1989	7	NA	NA	22	NA	22	Monthly	MMEMP		22
1756	Roan Hill	Aug-89	8	1989	8	NA	NA	42	NA	42	Monthly	MMEMP		42
1757	Roan Hill	Sep-89	9	1989	9	NA	NA	43	NA	43	Monthly	MMEMP		43
1758	Roan Hill	Oct-89	10	1989	10	NA	NA	77	NA	77	Monthly	MMEMP		77
1759	Roan Hill	Nov-89	11	1989	11	NA	NA	30	NA	30	Monthly	MMEMP		30
1760	Roan Hill	Dec-89	12	1989	12	NA	NA	158	NA	158	Monthly	MMEMP		158
1761	Roan Hill	Jan-90	13	1990	1	NA	NA	13	NA	13	Monthly	MMEMP		13
1762	Roan Hill	Feb-90	14	1990	2	NA	NA	178	NA	178	Monthly	MMEMP		178
1763	Roan Hill	Mar-90	15	1990	3	NA	NA	191	NA	191	Monthly	MMEMP		191
1764	Roan Hill	Apr-90	16	1990	4	NA	NA	129	NA	129	Monthly	MMEMP		129
1765	Roan Hill	May-90	17	1990	5	NA	NA	65	NA	65	Monthly	MMEMP		65
1766	Roan Hill	Jun-90	18	1990	6	NA	NA	32	NA	32	Monthly	MMEMP		32
1767	Roan Hill	Jul-90	19	1990	7	NA	NA	66	NA	66	Monthly	MMEMP		66
1768	Roan Hill	Aug-90	20	1990	8	NA	NA	109	NA	109	Monthly	MMEMP		109
1769	Roan Hill	Sep-90	21	1990	9	NA	NA	19	NA	19	Monthly	MMEMP		19
1770	Roan Hill	Oct-90	22	1990	10	NA	NA	14	NA	14	Monthly	MMEMP		14
1771	Roan Hill	Nov-90	23	1990	11	NA	NA	75	NA	75	Monthly	MMEMP		75
1772	Roan Hill	Dec-90	24	1990	12	NA	NA	172	NA	172	Monthly	MMEMP		172
1773	Roan Hill	Jan-91	25	1991	1	NA	NA	78	NA	78	Monthly	MMEMP		78
1774	Roan Hill	Feb-91	26	1991	2	NA	NA	42	NA	42	Monthly	MMEMP		42
1775	Roan Hill	Mar-91	27	1991	3	NA	NA	78	NA	78	Monthly	MMEMP		78
1776	Roan Hill	Apr-91	28	1991	4	NA	NA	88	NA	88	Monthly	MMEMP		88
1777	Roan Hill	May-91	29	1991	5	NA	NA	78	NA	78	Monthly	MMEMP		78
1778	Roan Hill	Jun-91	30	1991	6	NA	NA	78	NA	78	Monthly	MMEMP		78
1779	Roan Hill	Jul-91	31	1991	7	NA	NA	7	NA	7	Monthly	MMEMP		7
1780	Roan Hill	Aug-91	32	1991	8	NA	NA	30	NA	30	Monthly	MMEMP		30
1781	Roan Hill	Sep-91	33	1991	9	NA	NA	60	NA	60	Monthly	MMEMP		60
1782	Roan Hill	Oct-91	34	1991	10	NA	NA	60	NA	60	Monthly	MMEMP		60
1783	Roan Hill	Nov-91	35	1991	11	NA	NA	10	NA	10	Monthly	MMEMP		10
1784	Roan Hill	Dec-91	36	1991	12	NA	NA	85	NA	85	Monthly	MMEMP		85
1785	Roan Hill	Jan-92	37	1992	1	NA	NA	48	NA	48	Monthly	MMEMP		48
1786	Roan Hill	Feb-92	38	1992	2	NA	NA	142	NA	142	Monthly	MMEMP		142
1787	Roan Hill	Mar-92	39	1992	3	NA	NA	50	NA	50	Monthly	MMEMP		50
1788	Roan Hill	Apr-92	40	1992	4	NA	NA	135	NA	135	Monthly	MMEMP		135
1789	Roan Hill	May-92	41	1992	5	NA	NA	125	NA	125	Monthly	MMEMP		125
1790	Roan Hill	Jun-92	42	1992	6	NA	NA	77	NA	77	Monthly	MMEMP		77
1791	Roan Hill	Jul-92	43	1992	7	NA	NA	63	NA	63	Monthly	MMEMP		63
1792	Roan Hill	Aug-92	44	1992	8	NA	NA	20	NA	20	Monthly	MMEMP		20
1793	Roan Hill	Sep-92	45	1992	9	NA	NA	70	NA	70	Monthly	MMEMP		70
1794	Roan Hill	Oct-92	46	1992	10	NA	NA	80	NA	80	Monthly	MMEMP		80
1795	Roan Hill	Nov-92	47	1992	11	NA	NA	115	NA	115	Monthly	MMEMP		115
1796	Roan Hill	Dec-92	48	1992	12	NA	NA	101	NA	101	Monthly	MMEMP		101
1797	Roan Hill	Jan-93	49	1993	1	NA	NA	129	NA	129	Monthly	MMEMP		129
1798	Roan Hill	Feb-93	50	1993	2	NA	NA	147	NA	147	Monthly	MMEMP		147
1799	Roan Hill	Mar-93	51	1993	3	NA	NA	115	NA	115	Monthly	MMEMP		115
1800	Roan Hill	Apr-93	52	1993	4	NA	NA	72	NA	72	Monthly	MMEMP		72
1801	Roan Hill	May-93	53	1993	5	NA	NA	46	NA	46	Monthly	MMEMP		46
1802	Roan Hill	Jun-93	54	1993	6	NA	NA	90	NA	90	Monthly	MMEMP		90
1803	Roan Hill	Jul-93	55	1993	7	NA	NA	7	NA	7	Monthly	MMEMP		7
1804	Roan Hill	Aug-93	56	1993	8	NA	NA	52	NA	52	Monthly	MMEMP		52
1805	Roan Hill	Sep-93	57	1993	9	NA	NA	0	NA	0	Monthly	MMEMP		0
1806	Roan Hill	Oct-93	58	1993	10	NA	NA	18	NA	18	Monthly	MMEMP		18
1807	Roan Hill	Nov-93	59	1993	11	NA	NA	12	NA	12	Monthly	MMEMP		12
1808	Roan Hill	Dec-93	60	1993	12	NA	NA	48	NA	48	Monthly	MMEMP		48
1809	Roan Hill	Jan-94	61	1994	1	NA	NA	95	NA	95	Monthly	MMEMP		95
1810	Roan Hill	Feb-94	62	1994	2	NA	NA	57	NA	57	Monthly	MMEMP		57
1811	Roan Hill	Mar-94	63	1994	3	NA	NA	133	NA	133	Monthly	MMEMP		133
1812	Roan Hill	Apr-94	64	1994	4	NA	NA	158	NA	158	Monthly	MMEMP		158
1813	Roan Hill	May-94	65	1994	5	NA	NA	58	NA	58	Monthly	MMEMP		58
1814	Roan Hill	Jun-94	66	1994	6	NA	NA	119	NA	119	Monthly	MMEMP		119
1815	Roan Hill	Jul-94	67	1994	7	NA	NA	33	NA	33	Monthly	MMEMP		33
1816	Roan Hill	Aug-94	68	1994	8	NA	NA	40	NA	40	Monthly	MMEMP		40
1817	Roan Hill	Sep-94	69	1994	9	NA	NA	9	NA	9	Monthly	MMEMP		9
1818	Roan Hill	Oct-94	70	1994	10	NA	NA	51	NA	51	Monthly	MMEMP		51
1819	Roan Hill	Nov-94	71	1994	11	NA	NA	260	NA	260	Monthly	MMEMP		260
1820	Roan Hill	Dec-94	72	1994	12	NA	NA	56	NA	56	Monthly	MMEMP		56
1821	Roan Hill	Jan-95	73	1995	1	NA	NA	73	NA	73	Monthly	MMEMP		73
1822	Roan Hill	Feb-95	74	1995	2	NA	NA	219	NA	219	Monthly	MMEMP		219
1823	Roan Hill	Mar-95	75	1995	3	NA	NA	44	NA	44	Monthly	MMEMP		44
1824	Roan Hill	Apr-95	76	1995	4	NA	NA	90	NA	90	Monthly	MMEMP		90
1825	Roan Hill	May-95	77	1995	5	NA	NA	177	NA	177	Monthly	MMEMP		177
1826	Roan Hill	Jun-95	78	1995	6	NA	NA	125	NA	125	Monthly	MMEMP		125
1827	Roan Hill	Jul-95	79	1995	7	NA	NA	35	NA	35	Monthly	MMEMP		35
1828	Roan Hill	Aug-95	80	1995	8	NA	NA	62	NA	62	Monthly	MMEMP		62
1829	Roan Hill	Sep-95	81	1995	9	NA	NA	3	NA	3	Monthly	MMEMP		3
1830	Roan Hill	Oct-95	82	1995	10	NA	NA	25	NA	25	Monthly	MMEMP		25
1831	Roan Hill	Nov-95	83	1995	11	NA	NA	60	NA	60	Monthly	MMEMP		60
1832	Roan Hill	Dec-95	84	1995	12	NA	NA	71	NA	71	Monthly	MMEMP		71
1833	Roan Hill	Jan-96	85	1996	1	NA	NA	73	NA	73	Monthly	MMEMP		73
1834	Roan Hill	Feb-96	86	1996	2	NA	NA	NA	NA	NA		MMEMP		NA
1835	Roan Hill	Mar-96	87	1996	3	NA	NA	NA	NA	NA		MMEMP		NA
1836	Roan Hill	Apr-96	88	1996	4	NA	NA	45	NA	45	Monthly	MMEMP		45
1837	Roan Hill	May-96	89	1996	5	NA	NA	83	NA	83	Monthly	MMEMP		83
1838	Roan Hill	Jun-96	90	1996	6	NA	NA	72	NA	72	Monthly	MMEMP		72
1839	Roan Hill	Jul-96	91	1996	7	NA	NA	87	NA	87	Monthly	MMEMP		87
1840	Roan Hill	Aug-96	92	1996	8	NA	NA	85	NA	85	Monthly	MMEMP		85
1841	Roan Hill	Sep-96	93	1996	9	NA	NA	103	NA	103	Monthly	MMEMP		103
1842	Roan Hill	Oct-96	94	1996	10	NA	NA	29	NA	29	Monthly	MMEMP		29
1843	Roan Hill	Nov-96	95	1996	11	NA	NA	50	NA	50	Monthly	MMEMP		50
1844	Roan Hill	Dec-96	96	1996	12	NA	NA	78	NA	78	Monthly	MMEMP		78
1845	Roan Hill	Jan-97	97	1997	1	NA	NA	40	NA	40	Monthly	MMEMP		40
1846	Roan Hill	Feb-97	98	1997	2	NA	NA	11	NA	11	Monthly	MMEMP		11
1847	Roan Hill	Mar-97	99	1997	3	NA	NA	45	NA	45	Monthly	MMEMP		45
1848	Roan Hill	Apr-97	100	1997	4	NA	NA	222	NA	222	Monthly	MMEMP		222
1849	Roan Hill	May-97	101	1997	5	NA	NA	178	NA	178	Monthly	MMEMP		178
1850	Roan Hill	Jun-97	102	1997	6	NA	NA	58	NA	58	Monthly	MMEMP		58
1851	Roan Hill	Jul-97	103	1997	7	NA	NA	65	NA	65	Monthly	MMEMP		65
1852	Roan Hill	Aug-97	104	1997	8	NA	NA	65	NA	65	Monthly	MMEMP		65
1853	Roan Hill	Sep-97	105	1997	9	NA	NA	6	NA	6	Monthly	MMEMP		6
1854	Roan Hill	Oct-97	106	1997	10	NA	NA	32	NA	32	Monthly	MMEMP		32
1855	Roan Hill	Nov-97	107	1997	11	NA	NA	187	NA	187	Monthly	MMEMP		187
1856	Roan Hill	Dec-97	108	1997	12	NA	NA	198	NA	198	Monthly	MMEMP		198
1857	Roan Hill	Jan-98	109	1998	1	NA	NA	161	NA	161	Monthly	MMEMP		161
1858	Roan Hill	Feb-98	110	1998	2	NA	NA	151	NA	151	Monthly	MMEMP		151
1859	Roan Hill	Mar-98	111	1998	3	NA	NA	80	NA	80	Monthly	MMEMP		80
1860	Roan Hill	Apr-98	112	1998	4	NA	NA	134	NA	134	Monthly	MMEMP		134
1861	Roan Hill	May-98	113	1998	5	NA	NA	100	NA	100	Monthly	MMEMP		100
1862	Roan Hill	Jun-98	114	1998	6	NA	NA	170	NA	170	Monthly	MMEMP		170
1863	Roan Hill	Jul-98	115	1998	7	NA	NA	43	NA	43	Monthly	MMEMP		43
1864	Roan Hill	Aug-98	116	1998	8	NA	NA	15	NA	15	Monthly	MMEMP		15
1865	Roan Hill	Sep-98	117	1998	9	NA	NA	44	NA	44	Monthly	MMEMP		44
1866	Roan Hill	Oct-98	118	1998	10	NA	NA	52	NA	52	Monthly	MMEMP		52
1867	Roan Hill	Nov-98	119	1998	11	NA	NA	42	NA	42	Monthly	MMEMP		42
1868	Roan Hill	Dec-98	120	1998	12	NA	NA	10	NA	10	Monthly	MMEMP		10
1869	Roan Hill	Jan-99	121	1999	1	NA	NA	70	NA	70	Monthly	MMEMP		70
1870	Roan Hill	Feb-99	122	1999	2	NA	NA	16	NA	16	Monthly	MMEMP		16
1871	Roan Hill	Mar-99	123	1999	3	NA	NA	164	NA	164	Monthly	MMEMP		164
1872	Roan Hill	Apr-99	124	1999	4	NA	NA	75	NA	75	Monthly	MMEMP		75
1873	Roan Hill	May-99	125	1999	5	NA	NA	22	NA	22	Monthly	MMEMP		22
1874	Roan Hill	Jun-99	126	1999	6	NA	NA	56	NA	56	Monthly	MMEMP		56
1875	Roan Hill	Jul-99	127	1999	7	NA	NA	1	NA	1	Monthly	MMEMP		1
1876	Roan Hill	Aug-99	128	1999	8	NA	NA	83	NA	83	Monthly	MMEMP		83
1877	Roan Hill	Sep-99	129	1999	9	NA	NA	47	NA	47	Monthly	MMEMP		47
1878	Roan Hill	Oct-99	130	1999	10	NA	NA	84	NA	84	Monthly	MMEMP		84
1879	Roan Hill	Nov-99	131	1999	11	NA	NA	10	NA	10	Monthly	MMEMP		10
1880	Roan Hill	Dec-99	132	1999	12	NA	NA	NA	NA	NA		MMEMP		NA
1881	Roan Hill	Jan-00	133	2000	1	NA	NA	31	NA	31	Monthly	MMEMP		31
1882	Roan Hill	Feb-00	134	2000	2	NA	NA	24	NA	24	Monthly	MMEMP		24
1883	Roan Hill	Mar-00	135	2000	3	NA	NA	225	NA	225	Monthly	MMEMP		225
1884	Roan Hill	Apr-00	136	2000	4	NA	NA	NA	NA	NA		MMEMP		NA
1885	Roan Hill	May-00	137	2000	5	NA	NA	63	NA	63	Monthly	MMEMP		63
1886	Roan Hill	Jun-00	138	2000	6	NA	NA	31	NA	31	Monthly	MMEMP		31
1887	Roan Hill	Jul-00	139	2000	7	NA	NA	66	NA	66	Monthly	MMEMP		66
1888	Roan Hill	Aug-00	140	2000	8	NA	NA	53	NA	53	Monthly	MMEMP		53
1889	Roan Hill	Sep-00	141	2000	9	NA	NA	47	NA	47	Monthly	MMEMP		47
1890	Roan Hill	Oct-00	142	2000	10	NA	NA	6	NA	6	Monthly	MMEMP		6
1891	Roan Hill	Nov-00	143	2000	11	NA	NA	130	NA	130	Monthly	MMEMP		130
1892	Roan Hill	Dec-00	144	2000	12	NA	NA	93	NA	93	Monthly	MMEMP		93
1893	Roan Hill	Jan-01	145	2001	1	NA	NA	248	NA	248	Monthly	MMEMP		248
1894	Roan Hill	Feb-01	146	2001	2	NA	NA	75	NA	75	Monthly	MMEMP		75
1895	Roan Hill	Mar-01	147	2001	3	NA	NA	70	NA	70	Monthly	MMEMP		70
1896	Roan Hill	Apr-01	148	2001	4	NA	NA	177	NA	177	Monthly	MMEMP		177
1897	Roan Hill	May-01	149	2001	5	NA	NA	54	NA	54	Monthly	MMEMP		54
1898	Roan Hill	Jun-01	150	2001	6	NA	NA	64	NA	64	Monthly	MMEMP		64
1899	Roan Hill	Jul-01	151	2001	7	NA	NA	98	NA	98	Monthly	MMEMP		98
1900	Roan Hill	Aug-01	152	2001	8	NA	NA	79	NA	79	Monthly	MMEMP		79
1901	Roan Hill	Sep-01	153	2001	9	NA	NA	73	NA	73	Monthly	MMEMP		73
1902	Roan Hill	Oct-01	154	2001	10	NA	NA	NA	NA	NA		MMEMP		NA
1903	Roan Hill	Nov-01	155	2001	11	NA	NA	NA	NA	NA		MMEMP		NA
1904	Roan Hill	Dec-01	156	2001	12	NA	NA	NA	NA	NA		MMEMP		NA
1905	Roan Hill	Jan-02	157	2002	1	NA	NA	NA	NA	NA		MMEMP		NA
1906	Roan Hill	Feb-02	158	2002	2	NA	NA	NA	NA	NA		MMEMP		NA
1907	Roan Hill	Mar-02	159	2002	3	NA	NA	NA	NA	NA		MMEMP		NA
1908	Roan Hill	Apr-02	160	2002	4	NA	NA	68	NA	68	Monthly	MMEMP		68
1909	Roan Hill	May-02	161	2002	5	NA	NA	163	NA	163	Monthly	MMEMP		163
1910	Roan Hill	Jun-02	162	2002	6	NA	NA	48	NA	48	Monthly	MMEMP		48
1911	Roan Hill	Jul-02	163	2002	7	NA	NA	24	NA	24	Monthly	MMEMP		24
1912	Roan Hill	Aug-02	164	2002	8	NA	NA	50	NA	50	Monthly	MMEMP		50
1913	Roan Hill	Sep-02	165	2002	9	NA	NA	4	NA	4	Monthly	MMEMP		4
1914	Roan Hill	Oct-02	166	2002	10	NA	NA	2	NA	2	Monthly	MMEMP		2
1915	Roan Hill	Nov-02	167	2002	11	NA	NA	NA	NA	NA		MMEMP		NA
1916	Roan Hill	Dec-02	168	2002	12	NA	NA	NA	NA	NA		MMEMP		NA
1917	Roan Hill	Jan-03	169	2003	1	NA	NA	NA	NA	NA		MMEMP		NA
1918	Roan Hill	Feb-03	170	2003	2	NA	NA	49	NA	49	Monthly	MMEMP		49
1919	Roan Hill	Mar-03	171	2003	3	NA	NA	86	NA	86	Monthly	MMEMP		86
1920	Roan Hill	Apr-03	172	2003	4	NA	NA	NA	NA	NA		MMEMP		NA
1921	Roan Hill	May-03	173	2003	5	NA	NA	NA	NA	NA		MMEMP		NA
1922	Roan Hill	Jun-03	174	2003	6	NA	NA	132	NA	132	Monthly	MMEMP		132
1923	Roan Hill	Jul-03	175	2003	7	NA	NA	2	NA	2	Monthly	MMEMP		2
1924	Roan Hill	Aug-03	176	2003	8	NA	NA	163	NA	163	Monthly	MMEMP		163
1925	Roan Hill	Sep-03	177	2003	9	NA	NA	34	NA	34	Monthly	MMEMP		34
1926	Roan Hill	Oct-03	178	2003	10	NA	NA	101	NA	101	Monthly	MMEMP		101
1927	Roan Hill	Nov-03	179	2003	11	NA	NA	40	NA	40	Monthly	MMEMP		40
1928	Roan Hill	Dec-03	180	2003	12	NA	NA	80	NA	80	Monthly	MMEMP		80
1929	Sand River Gate	Jun-89	6	1989	6	NA	NA	30	NA	30	Monthly	MMEMP		30
1930	Sand River Gate	Jul-89	7	1989	7	NA	NA	35	NA	35	Monthly	MMEMP		35
1931	Sand River Gate	Aug-89	8	1989	8	NA	NA	36	NA	36	Monthly	MMEMP		36
1932	Sand River Gate	Sep-89	9	1989	9	NA	NA	50	NA	50	Monthly	MMEMP		50
1933	Sand River Gate	Oct-89	10	1989	10	NA	NA	35	NA	35	Monthly	MMEMP		35
1934	Sand River Gate	Nov-89	11	1989	11	NA	NA	20	NA	20	Monthly	MMEMP		20
1935	Sand River Gate	Dec-89	12	1989	12	NA	NA	118	NA	118	Monthly	MMEMP		118
1936	Sand River Gate	Jan-90	13	1990	1	NA	NA	21	NA	21	Monthly	MMEMP		21
1937	Sand River Gate	Feb-90	14	1990	2	NA	NA	46	NA	46	Monthly	MMEMP		46
1938	Sand River Gate	Mar-90	15	1990	3	NA	NA	215	NA	215	Monthly	MMEMP		215
1939	Sand River Gate	Apr-90	16	1990	4	NA	NA	190	NA	190	Monthly	MMEMP		190
1940	Sand River Gate	May-90	17	1990	5	NA	NA	19	NA	19	Monthly	MMEMP		19
1941	Sand River Gate	Jun-90	18	1990	6	NA	NA	31	NA	31	Monthly	MMEMP		31
1942	Sand River Gate	Jul-90	19	1990	7	NA	NA	50	NA	50	Monthly	MMEMP		50
1943	Sand River Gate	Aug-90	20	1990	8	NA	NA	65	NA	65	Monthly	MMEMP		65
1944	Sand River Gate	Sep-90	21	1990	9	NA	NA	16	NA	16	Monthly	MMEMP		16
1945	Sand River Gate	Oct-90	22	1990	10	NA	NA	38	NA	38	Monthly	MMEMP		38
1946	Sand River Gate	Nov-90	23	1990	11	NA	NA	20	NA	20	Monthly	MMEMP		20
1947	Sand River Gate	Dec-90	24	1990	12	NA	NA	105	NA	105	Monthly	MMEMP		105
1948	Sand River Gate	Jan-91	25	1991	1	NA	NA	80	NA	80	Monthly	MMEMP		80
1949	Sand River Gate	Feb-91	26	1991	2	NA	NA	25	NA	25	Monthly	MMEMP		25
1950	Sand River Gate	Mar-91	27	1991	3	NA	NA	26	NA	26	Monthly	MMEMP		26
1951	Sand River Gate	Apr-91	28	1991	4	NA	NA	264	NA	264	Monthly	MMEMP		264
1952	Sand River Gate	May-91	29	1991	5	NA	NA	38	NA	38	Monthly	MMEMP		38
1953	Sand River Gate	Jun-91	30	1991	6	NA	NA	100	NA	100	Monthly	MMEMP		100
1954	Sand River Gate	Jul-91	31	1991	7	NA	NA	5	NA	5	Monthly	MMEMP		5
1955	Sand River Gate	Aug-91	32	1991	8	NA	NA	35	NA	35	Monthly	MMEMP		35
1956	Sand River Gate	Sep-91	33	1991	9	NA	NA	41	NA	41	Monthly	MMEMP		41
1957	Sand River Gate	Oct-91	34	1991	10	NA	NA	73	NA	73	Monthly	MMEMP		73
1958	Sand River Gate	Nov-91	35	1991	11	NA	NA	0	NA	0	Monthly	MMEMP		0
1959	Sand River Gate	Dec-91	36	1991	12	NA	NA	12	NA	12	Monthly	MMEMP		12
1960	Sand River Gate	Jan-92	37	1992	1	NA	NA	13	NA	13	Monthly	MMEMP		13
1961	Sand River Gate	Feb-92	38	1992	2	NA	NA	55	NA	55	Monthly	MMEMP		55
1962	Sand River Gate	Mar-92	39	1992	3	NA	NA	8	NA	8	Monthly	MMEMP		8
1963	Sand River Gate	Apr-92	40	1992	4	NA	NA	92	NA	92	Monthly	MMEMP		92
1964	Sand River Gate	May-92	41	1992	5	NA	NA	160	NA	160	Monthly	MMEMP		160
1965	Sand River Gate	Jun-92	42	1992	6	NA	NA	100	NA	100	Monthly	MMEMP		100
1966	Sand River Gate	Jul-92	43	1992	7	NA	NA	30	NA	30	Monthly	MMEMP		30
1967	Sand River Gate	Aug-92	44	1992	8	NA	NA	2	NA	2	Monthly	MMEMP		2
1968	Sand River Gate	Sep-92	45	1992	9	NA	NA	43	NA	43	Monthly	MMEMP		43
1969	Sand River Gate	Oct-92	46	1992	10	NA	NA	79	NA	79	Monthly	MMEMP		79
1970	Sand River Gate	Nov-92	47	1992	11	NA	NA	70	NA	70	Monthly	MMEMP		70
1971	Sand River Gate	Dec-92	48	1992	12	NA	NA	40	NA	40	Monthly	MMEMP		40
1972	Sand River Gate	Jan-93	49	1993	1	NA	NA	111	NA	111	Monthly	MMEMP		111
1973	Sand River Gate	Feb-93	50	1993	2	NA	NA	51	NA	51	Monthly	MMEMP		51
1974	Sand River Gate	Mar-93	51	1993	3	NA	NA	48	NA	48	Monthly	MMEMP		48
1975	Sand River Gate	Apr-93	52	1993	4	NA	NA	11	NA	11	Monthly	MMEMP		11
1976	Sand River Gate	May-93	53	1993	5	NA	NA	79	NA	79	Monthly	MMEMP		79
1977	Sand River Gate	Jun-93	54	1993	6	NA	NA	140	NA	140	Monthly	MMEMP		140
1978	Sand River Gate	Jul-93	55	1993	7	NA	NA	7	NA	7	Monthly	MMEMP		7
1979	Sand River Gate	Aug-93	56	1993	8	NA	NA	31	NA	31	Monthly	MMEMP		31
1980	Sand River Gate	Sep-93	57	1993	9	NA	NA	44	NA	44	Monthly	MMEMP		44
1981	Sand River Gate	Oct-93	58	1993	10	NA	NA	17	NA	17	Monthly	MMEMP		17
1982	Sand River Gate	Nov-93	59	1993	11	NA	NA	22	NA	22	Monthly	MMEMP		22
1983	Sand River Gate	Dec-93	60	1993	12	NA	NA	11	NA	11	Monthly	MMEMP		11
1984	Sand River Gate	Jan-94	61	1994	1	NA	NA	10	NA	10	Monthly	MMEMP		10
1985	Sand River Gate	Feb-94	62	1994	2	NA	NA	85	NA	85	Monthly	MMEMP		85
1986	Sand River Gate	Mar-94	63	1994	3	NA	NA	126	NA	126	Monthly	MMEMP		126
1987	Sand River Gate	Apr-94	64	1994	4	NA	NA	174	NA	174	Monthly	MMEMP		174
1988	Sand River Gate	May-94	65	1994	5	NA	NA	37	NA	37	Monthly	MMEMP		37
1989	Sand River Gate	Jun-94	66	1994	6	NA	NA	149	NA	149	Monthly	MMEMP		149
1990	Sand River Gate	Jul-94	67	1994	7	NA	NA	48	NA	48	Monthly	MMEMP		48
1991	Sand River Gate	Aug-94	68	1994	8	NA	NA	67	NA	67	Monthly	MMEMP		67
1992	Sand River Gate	Sep-94	69	1994	9	NA	NA	25	NA	25	Monthly	MMEMP		25
1993	Sand River Gate	Oct-94	70	1994	10	NA	NA	26	NA	26	Monthly	MMEMP		26
1994	Sand River Gate	Nov-94	71	1994	11	NA	NA	142	NA	142	Monthly	MMEMP		142
1995	Sand River Gate	Dec-94	72	1994	12	NA	NA	47	NA	47	Monthly	MMEMP		47
1996	Sand River Gate	Jan-95	73	1995	1	NA	NA	45	NA	45	Monthly	MMEMP		45
1997	Sand River Gate	Feb-95	74	1995	2	NA	NA	95	NA	95	Monthly	MMEMP		95
1998	Sand River Gate	Mar-95	75	1995	3	NA	NA	82	NA	82	Monthly	MMEMP		82
1999	Sand River Gate	Apr-95	76	1995	4	NA	NA	29	NA	29	Monthly	MMEMP		29
2000	Sand River Gate	May-95	77	1995	5	NA	NA	162	NA	162	Monthly	MMEMP		162
2001	Sand River Gate	Jun-95	78	1995	6	NA	NA	97	NA	97	Monthly	MMEMP		97
2002	Sand River Gate	Jul-95	79	1995	7	NA	NA	53	NA	53	Monthly	MMEMP		53
2003	Sand River Gate	Aug-95	80	1995	8	NA	NA	47	NA	47	Monthly	MMEMP		47
2004	Sand River Gate	Sep-95	81	1995	9	NA	NA	40	NA	40	Monthly	MMEMP		40
2005	Sand River Gate	Oct-95	82	1995	10	NA	NA	35	NA	35	Monthly	MMEMP		35
[truncated: 842 more rows]
