# Supplementary material for: Rainfall trends and variation in the Maasai Mara ecosystem and their implications for animal population and biodiversity dynamics
Source: PLoS One. 2018 Sep 19;13(9):e0202814. doi: 10.1371/journal.pone.0202814 (PMC6145597; doi:10.1371/journal.pone.0202814)
Supplement: S1 File — The code is provided for wavelet analysis for the total monthly rainfall, and extreme value analysis, extremal indices, runs tests and quantile regression for the annual and seasonal rainfall components. The standardisation methods for the Mara data are included. (TXT) [file pone.0202814.s009.txt]

##########################################################
##########################################################
#### Changing periodicity in monthly rainfall oscillations
##########################################################
##########################################################

#############################################################################################################################
#### load the monthly rainfall data "S1_data.xlxs" for the Mara after converting it into a comma-separated-values (csv) file
#############################################################################################################################

rm(list = ls())
rfmi <- read.csv("~/Supporting information/S1_data.csv")

###########################################
#### prepare the rainfall data for the Mara
###########################################

#### adjust the monthly rainfall data by the mean rainfall of the gauge (Eq. 3 in S 1 Text)

msm <- tapply(rfmi$Rain_imp[!is.na(rfmi$Rain_imp)], rfmi$Station[!is.na(rfmi$Rain_imp)], FUN=mean)
o <- order(unique(rfmi$Station))
msdfm <- data.frame(Station=unique(rfmi$Station)[o], msm=unname(unlist(msm)))
rfmi2 <- merge(rfmi, msdfm, by="Station")
rfmi2$Rain_rfmd <- rfmi2$Rain_imp/rfmi2$ms*mean(msm)
rfmym <- tapply(rfmi2$Rain_rfmd[!is.na(rfmi2$Rain_rfmd)], INDEX=list(rfmi2$Month[!is.na(rfmi2$Rain_rfmd)], rfmi2$Year[!is.na(rfmi2$Rain_rfmd)]), mean)
library("plyr")
library("reshape")
rfm <- melt(rfmym, id.vars=1:ncol(rfmym))
colnames(rfm)[1] <- "month"
colnames(rfm)[2] <- "year"
colnames(rfm)[3] <- "rfm"
rfm <- rfm[!(rfm$year==2015 & rfm$month>3),]
rfm$id <- 1:nrow(rfm)
rfm$time <- rfm$id*(1/12)

## mean monthly rainfall and its standard deviation for the Mara

round(mean(rfm$rfm))
round(sd(rfm$rfm))

## mean monthly wet season rainfall and its standard deviation for the Mara

round(mean(rfm$rfm[rfm$month==1|rfm$month==2|rfm$month==3|rfm$month==4|rfm$month==5|rfm$month==6|rfm$month==11|rfm$month==12])) # mean monthly wet season rainfall for the Mara
round(sd(rfm$rfm[rfm$month==1|rfm$month==2|rfm$month==3|rfm$month==4|rfm$month==5|rfm$month==6|rfm$month==11|rfm$month==12])) # standard deviation of monthly wet season rainfall for the Mara

## mean monthly dry season rainfall and its standard deviation for the Mara

round(mean(rfm$rfm[rfm$month==7|rfm$month==8|rfm$month==9|rfm$month==10]))
round(sd(rfm$rfm[rfm$month==7|rfm$month==8|rfm$month==9|rfm$month==10]))

#### subtract the monthly means for the Mara

mmsm <- tapply(rfm$rfm, rfm$month, FUN=mean)
mmsdfm <- data.frame(month=unique(rfm$month), mms=unname(unlist(mmsm)))
rfm2 <- merge(rfm, mmsdfm, by="month")
o <- order(rfm2$year, rfm2$month)
rfm <- rfm2[o,]
rfm$rfmdifm <- rfm$rfm - rfm$mms

####################################
##### wavelet transform for the Mara
####################################

library(biwavelet)
w2m=wt(cbind(rfm$time, rfm$rfmdifm), sig.test=0, do.sig = TRUE)

#############################################################################################################################
##### load the monthly rainfall data "S2_data.xlxs" for Narok after converting it into a comma-separated-values ("csv") file
#############################################################################################################################

nrfn <- read.csv("~/Supporting information/S2_data.csv")

########################################
#### prepare the rainfall data for Narok
########################################

nrfn$Notes <- NULL
colnames(nrfn)[2] <- "m.jan"
colnames(nrfn)[3] <- "m.feb"
colnames(nrfn)[4] <- "m.mar"
colnames(nrfn)[5] <- "m.apr"
colnames(nrfn)[6] <- "m.may"
colnames(nrfn)[7] <- "m.jun"
colnames(nrfn)[8] <- "m.jul"
colnames(nrfn)[9] <- "m.aug"
colnames(nrfn)[10] <- "m.sep"
colnames(nrfn)[11] <- "m.oct"
colnames(nrfn)[12] <- "m.nov"
colnames(nrfn)[13] <- "m.dec"
rfn <- reshape(nrfn, direction = "long", varying = 2:13)
o <- order(rfn$Year)
rfn <- rfn[o,]
rownames(rfn) <- NULL
colnames(rfn)[1] <- "year"
colnames(rfn)[2] <- "month"
colnames(rfn)[3] <- "rfn"
rfn$month[rfn$month==unique(rfn$month)[1]] <- 1
rfn$month[rfn$month==unique(rfn$month)[2]] <- 2
rfn$month[rfn$month==unique(rfn$month)[3]] <- 3
rfn$month[rfn$month==unique(rfn$month)[4]]  <- 4
rfn$month[rfn$month==unique(rfn$month)[5]]  <- 5
rfn$month[rfn$month==unique(rfn$month)[6]]  <- 6
rfn$month[rfn$month==unique(rfn$month)[7]]  <- 7
rfn$month[rfn$month==unique(rfn$month)[8]]  <- 8
rfn$month[rfn$month==unique(rfn$month)[9]]  <- 9
rfn$month[rfn$month==unique(rfn$month)[10]]  <- 10
rfn$month[rfn$month==unique(rfn$month)[11]]  <- 11
rfn$month[rfn$month==unique(rfn$month)[12]]  <- 12
rfn$month <- as.numeric(rfn$month)
rfn$rfn <- as.numeric(rfn$rfn)
rfn <- data.frame(rfn)
rfn <- rfn[!(rfn$year==1913 & rfn$month<4),]
rfn$id <- 1:nrow(rfn)
rfn$time <- rfn$id*(1/12)

## mean monthly rainfall and its standard deviation for Narok

round(mean(rfn$rfn))
round(sd(rfn$rfn))

## mean monthly wet season rainfall and its standard deviation for Narok

round(mean(rfn$rfn[rfn$month==1|rfn$month==2|rfn$month==3|rfn$month==4|rfn$month==5|rfn$month==11|rfn$month==12])) # mean monthly wet season rainfall for the Mara
round(sd(rfn$rfn[rfn$month==1|rfn$month==2|rfn$month==3|rfn$month==4|rfn$month==5|rfn$month==11|rfn$month==12])) # standard deviation of monthly wet season rainfall for the Mara

## mean monthly dry season rainfall and its standard deviation for Narok

round(mean(rfn$rfn[rfn$month==6|rfn$month==7|rfn$month==8|rfn$month==9|rfn$month==10]))
round(sd(rfn$rfn[rfn$month==6|rfn$month==7|rfn$month==8|rfn$month==9|rfn$month==10]))

#### subtract the monthly means of rainfall for Narok

mmsn <- tapply(rfn$rfn, rfn$month, FUN=mean)
mmsdfn <- data.frame(month=1:12, mms=unname(unlist(mmsn)))
rfn2 <- merge(rfn, mmsdfn, by="month")
o <- order(rfn2$year, rfn2$month)
rfn <- rfn2[o,]
rfn$rfndif <- rfn$rfn - rfn$mms

#################################
##### wavelet transform for Narok
#################################

library(biwavelet)
w2n=wt(cbind(rfn$time, rfn$rfndif), sig.test=0)

######################################
#### plot the wavelet analysis results
######################################

library("extrafont")
tiff("~/Figures/Fig4.tiff", width = 11, height = 10, units = "cm", res = 400, pointsize=10, compression = "lzw")

#### Mara rainfall wavelet

par(mfrow=c(2,1), mar=c(2, 4, 1, 6), oma=c(1, 0, 0, 0) + 0.2, ps=10, family = "Arial", cex=1)
opar <- par(las=1)
plot(w2m, type="power.corr.norm", main="", xaxt="n", plot.cb=T, plot.phase=F,
     ylab="Period (years)", xlab="", cex.axis=0.9, cex.lab=1, lwd.sig=2)
abline(v=0:50, col="transparent")
axis(side=1, at=seq(0,40, by=10)+5, labels=c(min(rfm$year)+5, min(rfm$year)+10+5, min(rfm$year)+20+5, min(rfm$year)+30+5, min(rfm$year)+40+5), xpd=NA, cex.axis=0.9)
axis(1, labels=F, tcl=0.2, at=seq(0-10,40+10, by=1)+5)
mtext("Mara rainfall periodicity", side=3, cex=1.2, line=0)
text(par("usr")[1]-5, par("usr")[4]-0.2, labels="(A)", adj=0, cex=1.2, xpd=T)
mtext("Wavelet power", side=4, padj=-7.5, adj=-0.1, cex=0.9)

#### Narok rainfall wavelet

par(mar=c(2, 4, 1, 6))
opar <- par(las=1)
plot(w2n, type="power.corr.norm", main="", xaxt="n", plot.cb=T, plot.phase=F,
     ylab="Period (years)", xlab="", cex.axis=0.9, cex.lab=1, lwd.sig=2)
abline(v=0:50, col="transparent")
axis(side=1, at=seq(1,91, by=20)+6, labels=c(min(rfn$year)+7, min(rfn$year)+20+7, min(rfn$year)+40+7, min(rfn$year)+60+7, min(rfn$year)+80+7),xpd=NA, cex.axis=0.9)
axis(1, labels=F, tcl=0.2, at=seq(1-10,91+10, by=1)+5)
opar <- par(las=1)
mtext("Narok rainfall periodicity", side=3, cex=1.2, line=0)
mtext("Time (years and months)", side=1, line=2.2)
text(par("usr")[1]-10, par("usr")[4]-0.2, labels="(B)", adj=0, cex=1.2, xpd=T)
mtext("Wavelet power", side=4, padj=-7.5, adj=-0.1, cex=0.9)
dev.off()

##################################################################
##################################################################
#### Frequency, severity and timing of extreme droughts and floods
##################################################################
##################################################################

################################################################
#### derive annual and seasonal rainfall components for the Mara
################################################################

rfm2 <- rfm
rfm2$year2 <- rfm$year
rfm2$year2[rfm2$month==11|rfm2$month==12] <- rfm2$year[rfm2$month==11|rfm2$month==12]+1
rfm2$season[rfm2$month==1|rfm2$month==2|rfm2$month==3|rfm2$month==4|rfm2$month==5|rfm2$month==6|rfm2$month==11|rfm2$month==12] <- "wet"
rfm2$season[rfm2$month==7|rfm2$month==8|rfm2$month==9|rfm2$month==10] <- "dry"
rfm2 <- rfm2[!(rfm2$year2==1965 & rfm2$season =="wet"),]
rfm2 <- rfm2[!(rfm2$year2==2015 & rfm2$season =="wet"),]
rfdwm <-  tapply(rfm2$rfm, INDEX=list(rfm2$season, rfm2$year2), sum)
s <- seq(1, length(rfdwm), 2)
rfdm <- rfdwm[s]
rfdm <- data.frame(rfd=rfdm, year2=unique(rfm2$year2)) # dry season rainfall
rfwm <- rfdwm[s+1]
rfwm <- data.frame(rfw=rfwm, year2=unique(rfm2$year2)) # wet season rainfall
rfdwm <- cbind(rfdm, rfwm)
rfdwm$rfa <- rfdwm$rfd+rfdwm$rfw # annual rainfall

#############################################################
#### derive annual and seasonal rainfall components for Narok
#############################################################

rfn2 <- rfn
rfn2$year2 <- rfn2$year
rfn2$year2[rfn2$month==11|rfn2$month==12] <- rfn2$year[rfn2$month==11|rfn2$month==12]+1
rfn2$season[rfn2$month==1|rfn2$month==2|rfn2$month==3|rfn2$month==4|rfn2$month==5|rfn2$month==11|rfn2$month==12] <- "wet"
rfn2$season[rfn2$month==6|rfn2$month==7|rfn2$month==8|rfn2$month==9|rfn2$month==10] <- "dry"
rfn2 <- rfn2[!(rfn2$year2==1913 & rfn2$season =="wet"),]
rfn2 <- rfn2[!(rfn2$year2==2016 & rfn2$season =="wet"),]
rfdwn <-  tapply(rfn2$rfn, INDEX=list(rfn2$season, rfn2$year2), sum)
s <- seq(1, length(rfdwn), 2)
rfdn <- rfdwn[s]
rfdn <- data.frame(rfd=rfdn, year2=unique(rfn2$year2)) # dry season rainfall
rfwn <- rfdwn[s+1]
rfwn <- data.frame(rfw=rfwn, year2=unique(rfn2$year2)) # wet season rainfall
rfdwn <- cbind(rfdn, rfwn)
rfdwn$rfa <- rfdwn$rfd+rfdwn$rfw # annual rainfall

#######################################################################################
#### extreme value analysis of the annual and seasonal rainfall components for the Mara
#######################################################################################

library("extRemes")

#### annual floods for the Mara

mean(rfdwm$rfa[!is.na(rfdwm$rfa)])
median(rfdwm$rfa[!is.na(rfdwm$rfa)])
threshrange.plot(rfdwm$rfa[!is.na(rfdwm$rfa)], nint=20, type=c("GP"), r=c(1000, 1050)) # becomes unstable if treshold > 1050

## sample size of more than 15 threshold excesses

n <- list()
for(i in 1050:1100){
  n[[i]] <- nrow(rfdwm[rfdwm$rfa > i & !is.na(rfdwm$rfa),])
}
plot(1050:1100,n[1050:1100])
abline(h=15)

## select threshold of 1050 for extreme value analysis of annual floods in the Mara

rfamxm <- fevd(rfdwm$rfa[!is.na(rfdwm$rfa)], threshold = 1050, span=nrow(rfdwm[!is.na(rfdwm$rfa),]), time.units="years", period.basis="year", units=c("mm"), type="GP")
plot(rfamxm)
rlamxm <- return.level(rfamxm, return.period=c(5,10,20,50,100))
rlamxm10 <- rlamxm[2] # 10-year return level
rlamxm20 <- rlamxm[3] # 20-year return level
rlamxm50 <- rlamxm[4] # 50-year return level

#### annual droughts for the Mara

mean(rfdwm$rfa[!is.na(rfdwm$rfa)])
median(rfdwm$rfa[!is.na(rfdwm$rfa)])
threshrange.plot(-rfdwm$rfa[!is.na(rfdwm$rfa)], r=c(-1000,-800), nint=20) # becomes unstable if threshold < 800

## sample size of more than 15 threshold excesses

for(i in 800:1000){
  n[[i]] <- nrow(rfdwm[rfdwm$rfa < i & !is.na(rfdwm$rfa),])
}
plot(800:1000,n[800:1000])
abline(h=15)
abline(v=1:20)

## select threshold of 900 for extreme value analysis of annual droughts in the Mara

rfamnm <- fevd(-rfdwm$rfa[!is.na(rfdwm$rfa)], threshold = -900, span=nrow(rfdwm[!is.na(rfdwm$rfa),]), period.basis="year", time.units="years", units=c("mm"), type="GP")
plot(rfamnm)
rlamnm <- return.level(rfamnm, return.period=c(5,10,20,50,100))
rlamnm10 <- -rlamnm[2] # 10-year return level
rlamnm20 <- -rlamnm[3] # 20-year return level
rlamnm50 <- -rlamnm[4] # 50-year return level

#### wet season floods for the Mara

mean(rfdwm$rfw[!is.na(rfdwm$rfw)])
median(rfdwm$rfw[!is.na(rfdwm$rfw)])
threshrange.plot(rfdwm$rfw[!is.na(rfdwm$rfw)], r=c(750, 780), nint=20) # becomes unstable if threshold > 780

## sample size of more than 15 threshold excesses

for(i in 750:900){
  n[[i]] <- nrow(rfdwm[rfdwm$rfw > i & !is.na(rfdwm$rfw),])
}
dev.off()
plot(750:900,n[750:900])
abline(h=15)
abline(v=1:20)

## select threshold of 780 for extreme value analysis of wet season floods in the Mara

rfwmxm <- fevd(rfdwm$rfw[!is.na(rfdwm$rfw)], threshold = 780, span=nrow(rfdwm[!is.na(rfdwm$rfw),]), time.units="years", period.basis="year", units=c("mm"), type="GP") 
plot(rfwmxm) # !not so good
rlwmxm <- return.level(rfwmxm, return.period=c(5,10,20,50,100))
rlwmxm10 <- rlwmxm[2] # 10-year return level
rlwmxm20 <- rlwmxm[3] # 20-year return level
rlwmxm50 <- rlwmxm[4] # 50-year return level

#### wet season droughts for the Mara

mean(rfdwm$rfw[!is.na(rfdwm$rfw)])
median(rfdwm$rfw[!is.na(rfdwm$rfw)])
threshrange.plot(-rfdwm$rfw[!is.na(rfdwm$rfw)], r=c(-750, -700), nint=20) # becomes unstable if threshold < 700

## sample size of more than 15 threshold excesses

for(i in 600:750){
  n[[i]] <- nrow(rfdwm[rfdwm$rfw < i & !is.na(rfdwm$rfw),])
}
dev.off()
plot(600:750,n[600:750])
abline(h=15) 

## select threshold of 700 for extreme value analysis of wet season droughts in the Mara

rfwmnm <- fevd(-rfdwm$rfw[!is.na(rfdwm$rfw)], threshold = -700, span=nrow(rfdwm[!is.na(rfdwm$rfw),]), time.units="years", period.basis="year", units=c("mm"), type="GP")
plot(rfwmnm)
rlwmnm <- return.level(rfwmnm, return.period=c(5,10,20,50,100))
rlwmnm10 <- -rlwmnm[2] # 10-year return level
rlwmnm20 <- -rlwmnm[3] # 20-year return level
rlwmnm50 <- -rlwmnm[4] # 50-year return level

#### extremely high dry season rainfall for the Mara

mean(rfdwm$rfd)
median(rfdwm$rfd)
threshrange.plot(rfdwm$rfd, r=c(200, 270), nint=20, type="GP") # becomes unstable if threshold > 270

## sample size of more than 15 threshold excesses

n <- list()
for(i in 200:300){
  n[[i]] <- nrow(rfdwm[rfdwm$rfd > i & !is.na(rfdwm$rfd),])
}
dev.off()
plot(200:300,n[200:300])
abline(h=15)
abline(v=250)

## select threshold of 250 for extreme value analysis of extremely high dry season rainfall in the Mara

rfdmxm <- fevd(rfdwm$rfd, threshold = 250, span=nrow(rfdwm), period.basis="year", units=c("mm"), type="GP", time.units="years")
plot(rfdmxm)
rldmxm <- return.level(rfdmxm, return.period=c(5,10,20,50,100))
rldmxm10 <- rldmxm[2] # 10-year return level
rldmxm20 <- rldmxm[3] # 20-year return level
rldmxm50 <- rldmxm[4] # 50-year return level

#### dry season droughts for the Mara

mean(-rfdwm$rfd)
median(-rfdwm$rfd)
threshrange.plot(-rfdwm$rfd, r=c(-200,-150), nint=20, type="GP") # becomes unstable if thresold < 150

## sample size of more than 15 threshold excesses

n <- list()
for(i in 200:100){
  n[[i]] <- nrow(rfdwm[rfdwm$rfd < i & !is.na(rfdwm$rfd),])
}
dev.off()
plot(100:200,n[100:200])
abline(h=15)
abline(v=1:20) # choose 160

## select threshold of 160 for extreme value analysis of dry season droughts in the Mara

rfdmnm <- fevd(-rfdwm$rfd, threshold = -160, span=nrow(rfdwm), period.basis="year", units=c("mm"), type="GP", time.units="years")
plot(rfdmnm)
rldmnm <- return.level(rfdmnm, return.period=c(5,10,20,50,100))
rldmnm10 <- -rldmnm[2] # 10-year return level
rldmnm20 <- -rldmnm[3] # 20-year return level
rldmnm50 <- -rldmnm[4] # 50-year return level

####################################################################################
#### extreme value analysis of the annual and seasonal rainfall components for Narok
####################################################################################

#### annual floods for Narok

mean(rfdwn$rfa[!is.na(rfdwn$rfa)])
median(rfdwn$rfa[!is.na(rfdwn$rfa)])
threshrange.plot(rfdwn$rfa[!is.na(rfdwn$rfa)], nint=20, r=c(700, 1000)) # becomes unstable if threshold > 900

## sample size of more than 15 threshold excesses

dev.off()
n <- list()
for(i in 1:2000){
  n[[i]] <- nrow(rfdwn[rfdwn$rfa > i & !is.na(rfdwn$rfa),])
}
plot(1:2000,n)
abline(h=15)
abline(v=seq(1,2000,50))
abline(v=900, col="red")

## select threshold of 900 for extreme value analysis of annual floods in Narok

rfamxn <- fevd(rfdwn$rfa[!is.na(rfdwn$rfa)], threshold = 900, span=nrow(rfdwn[!is.na(rfdwn$rfa),]), period.basis="year", units=c("mm"), type="GP", time.units="years")
plot(rfamxn)
rlamxn <- return.level(rfamxn, return.period=c(5,10,20,50,100))
rlamxn10 <- rlamxn[2] # 10-year return level
rlamxn20 <- rlamxn[3] # 20-year return level
rlamxn50 <- rlamxn[4] # 50 year return level

#### annual droughts for Narok

mean(rfdwn$rfa[!is.na(rfdwn$rfa)])
median(rfdwn$rfa[!is.na(rfdwn$rfa)])
threshrange.plot(-rfdwn$rfa[!is.na(rfdwn$rfa)], r=c(-700,-600), nint=20) # becomes unstable if threshold < 600

## sample size of more than 15 threshold excesses

n <- list()
for(i in 1:2000){
  n[[i]] <- nrow(rfdwn[rfdwn$rfa < i & !is.na(rfdwn$rfa),])
}
dev.off()
plot(1:2000,n)
abline(h=15)
abline(v=seq(1,2000,50))
abline(v=600, col="red")

## select threshold of 600 for extreme value analysis of annual droughts in Narok

rfamnn <- fevd(-rfdwn$rfa[!is.na(rfdwn$rfa)], threshold = -600, span=nrow(rfdwn[!is.na(rfdwn$rfa),]), period.basis="year", units=c("mm"), type="GP", time.units="years")
plot(rfamnn)
rlamnn <- return.level(rfamnn, return.period=c(5,10,20,50,100))
rlamnn10 <- -rlamnn[2]
rlamnn20 <- -rlamnn[3]
rlamnn50 <- -rlamnn[4]

#### wet season floods for Narok

mean(rfdwn$rfw[!is.na(rfdwn$rfw)])
median(rfdwn$rfw[!is.na(rfdwn$rfw)])
threshrange.plot(rfdwn$rfw[!is.na(rfdwn$rfw)], r=c(600, 700), nint=20) # becomes unstable if threshold > 700

## sample size of more than 15 threshold excesses

n <- list()
for(i in 1:2000){
  n[[i]] <- nrow(rfdwn[rfdwn$rfw > i & !is.na(rfdwn$rfw),])
}
dev.off()
plot(1:2000,n)
abline(h=15)
abline(v=seq(1,2000,50))
abline(v=700, col="red")

## select threshold of 700 for extreme value analysis of wet season floods in Narok

rfwmxn <- fevd(rfdwn$rfw[!is.na(rfdwn$rfw)], threshold = 700, span=nrow(rfdwn[!is.na(rfdwn$rfw),]), period.basis="year", units=c("mm"), type="GP", time.units="years")
plot(rfwmxn)
rlwmxn <- return.level(rfwmxn, return.period=c(5,10,20,50,100))
rlwmxn10 <- rlwmxn[2] # 10-year return level
rlwmxn20 <- rlwmxn[3] # 20-year return level
rlwmxn50 <- rlwmxn[4] # 50-year return level

## wet season droughts for Narok

mean(-rfdwn$rfw[!is.na(rfdwn$rfw)])
median(-rfdwn$rfw[!is.na(rfdwn$rfw)])
threshrange.plot(-rfdwn$rfw[!is.na(rfdwn$rfw)], r=c(-600, -450), nint=20) # becomes unstable if threshold < 450

## sample size of more than 15 threshold excesses

dev.off()
n <- list()
for(i in 1:2000){
  n[[i]] <- nrow(rfdwn[rfdwn$rfw < i & !is.na(rfdwn$rfw),])
}
plot(1:2000,n)
abline(h=15)
abline(v=seq(1,2000,50))
abline(v=450, col="red")

## select threshold of 450 for extreme value analysis of wet season droughts in Narok

rfwmnn <- fevd(-rfdwn$rfw[!is.na(rfdwn$rfw)], threshold = -450, span=nrow(rfdwn[!is.na(rfdwn$rfw),]), period.basis="year", units=c("mm"), type="GP", time.units="years")
plot(rfwmnn)
rlwmnn <- return.level(rfwmnn, return.period=c(5,10,20,50,100))
rlwmnn10 <- -rlwmnn[2] # 10-year return level
rlwmnn20 <- -rlwmnn[3] # 20-year return level
rlwmnn50 <- -rlwmnn[4] # 50-year return level

#### extremely high dry season rainfall Narok

mean(rfdwn$rfd)
median(rfdwn$rfd)
threshrange.plot(rfdwn$rfd, r=c(100, 200), nint=20) # becomes unstable if threshold > 160

## sample size of more than 15 threshold excesses

n <- list()
for(i in 1:300){
  n[[i]] <- nrow(rfdwn[rfdwn$rfd > i & !is.na(rfdwn$rfd),])
}
dev.off()
plot(1:300,n)
abline(h=15)
abline(v=seq(1,300,50)) # choose 12
abline(v=160, col="red")

## select threshold of 150 for extreme value analysis of extremely high dry season rainfall in Narok

rfdmxn <- fevd(rfdwn$rfd, threshold = 150, span=nrow(rfdwn[!is.na(rfdwn$rfw),]), period.basis="year", units=c("mm"), type="GP", time.units="years")
plot(rfdmxn) # must be at least 150 to calculate covariance matrix
rldmxn <- return.level(rfdmxn, return.period=c(5,10,20,50,100))
rldmxn
rldmxn10 <- rldmxn[2] # 10-year return level
rldmxn20 <- rldmxn[3] # 20-year return level
rldmxn50 <- rldmxn[4] # 50-year return level

## wet season droughts for Narok

mean(-rfdwn$rfd)
median(-rfdwn$rfd)
threshrange.plot(-rfdwn$rfd, r=c(-100,-60), nint=20) # becomes unstable if threshold < 70

## sample size of more than 15 threshold excesses

dev.off()
n <- list()
for(i in 1:300){
  n[[i]] <- nrow(rfdwn[rfdwn$rfd < i & !is.na(rfdwn$rfd),])
}
plot(1:300,n)
abline(h=15)
abline(v=seq(1,300,20))
abline(v=70, col="red")

## select threshold of 70 for extreme value analysis of dry season droughts in Narok

rfdmnn <- fevd(-rfdwn$rfd, threshold = -70, span=nrow(rfdwn[!is.na(rfdwn$rfd),]), period.basis="year", units=c("mm"), type="GP", time.units="years")
plot(rfdmnn)
rldmnn <- return.level(rfdmnn, return.period=c(5,10,20,50,100))
rldmnn10 <- -rldmnn[2]
rldmnn20 <- -rldmnn[3]
rldmnn50 <- -rldmnn[4]

###################################################
### plot droughts and floods for the Mara and Narok
###################################################

rfatsm <- ts(rfdwm$rfa,start=c(1965,1)) # annual rainfall components
rfwtsm <- ts(rfdwm$rfw,start=c(1965,1)) # wet season rainfall components
rfdtsm <- ts(rfdwm$rfd,start=c(1965,1)) # dry season rainfall components

rfatsn <- ts(rfdwn$rfa,start=c(1913,1)) # annual rainfall components
rfwtsn <- ts(rfdwn$rfw,start=c(1913,1)) # wet season rainfall components
rfdtsn <- ts(rfdwn$rfd,start=c(1913,1)) # dry season rainfall components

library("zoo")
library(extrafont)

tiff("~/Figures/Fig5.tiff", width = 19, height = 15, units = "cm", res = 400, pointsize=10, compression = "lzw")
par(mfrow=c(3,2), mar=c(2, 4, 2, 0), oma=c(1,0,0,0)+0.2, ps=10, family = "Arial", cex=1)

#### annual rainfall Mara

plot(zoo(rfatsm), lwd=3, ylab="", main="Mara annual rainfall\n(mean = 985.6 mm, sd = 165.0 mm)", xlab="year", cex.lab=0.9, cex.axis=1, las=1, cex.main=1, ylim=c(450,1700), col="blue")
axis(1, labels=F, tcl=0.2, at=seq(min(rfdwm$year2[!is.na(rfdwm$rfa)]),max(rfdwm$year2[!is.na(rfdwm$rfa)])))
text(par("usr")[1]-4, par("usr")[4]+100, labels="(A)", adj=0, cex=1, xpd=T, font=2)
mtext("Rainfall (mm)", side=2, line=3, cex=1.2)
legend(1962,1800, c("50-year return level", "20-year return level", "10-year return level"),lty=c(3,2,1), cex=0.9, bty="n", lwd=1, ncol=2)
abline(h=rlamxm10)
abline(h=rlamxm20, lty=2)
abline(h=rlamxm50, lty=3)
abline(h=rlamnm10)
abline(h=rlamnm20, lty=2)
abline(h=rlamnm50, lty=3)
points(rfdwm$year2[rfdwm$rfa > rlamxm50], rfdwm$rfa[rfdwm$rfa > rlamxm50], cex=4)
points(rfdwm$year2[rfdwm$rfa > rlamxm20 & rfdwm$rfa < rlamxm50], rfdwm$rfa[rfdwm$rfa > rlamxm20 & rfdwm$rfa < rlamxm50], cex=3)
points(rfdwm$year2[rfdwm$rfa > rlamxm10 & rfdwm$rfa < rlamxm20], rfdwm$rfa[rfdwm$rfa > rlamxm10 & rfdwm$rfa < rlamxm20], cex=2)
points(rfdwm$year2[rfdwm$rfa < rlamnm50], rfdwm$rfa[rfdwm$rfa < rlamnm50], cex=4)
points(rfdwm$year2[rfdwm$rfa < rlamnm20 & rfdwm$rfa > rlamnm50], rfdwm$rfa[rfdwm$rfa < rlamnm20 & rfdwm$rfa > rlamnm50], cex=3)
points(rfdwm$year2[rfdwm$rfa < rlamnm10 & rfdwm$rfa > rlamnm20], rfdwm$rfa[rfdwm$rfa < rlamnm10 & rfdwm$rfa > rlamnm20], cex=2)

#### annual rainfall Narok

plot(zoo(rfatsn), lwd=3, ylab="", main="Narok annual rainfall\n(mean = 733.6 mm, sd = 234.6 mm)", xlab="year", cex.lab=0.9, cex.axis=1, las=1, cex.main=1, col="blue", ylim=c(200,1750))
axis(1, labels=F, tcl=0.2, at=seq(min(rfdwn$year2[!is.na(rfdwn$rfa)]),max(rfdwn$year2[!is.na(rfdwn$rfa)])))
text(par("usr")[1]-10, par("usr")[4]+100, labels="(B)", adj=0, cex=1, xpd=T, font=2)
abline(h=rlamxn10)
abline(h=rlamxn20, lty=2)
abline(h=rlamxn50, lty=3)
abline(h=rlamnn10)
abline(h=rlamnn20, lty=2)
abline(h=rlamnn50, lty=3)
points(rfdwn$year2[rfdwn$rfa > rlamxn50], rfdwn$rfa[rfdwn$rfa > rlamxn50], cex=4)
points(rfdwn$year2[rfdwn$rfa > rlamxn20 & rfdwn$rfa < rlamxn50], rfdwn$rfa[rfdwn$rfa > rlamxn20 & rfdwn$rfa < rlamxn50], cex=3)
points(rfdwn$year2[rfdwn$rfa > rlamxn10 & rfdwn$rfa < rlamxn20], rfdwn$rfa[rfdwn$rfa > rlamxn10 & rfdwn$rfa < rlamxn20], cex=2)
points(rfdwn$year2[rfdwn$rfa < rlamnn50], rfdwn$rfa[rfdwn$rfa < rlamnn50], cex=4)
points(rfdwn$year2[rfdwn$rfa < rlamnn20 & rfdwn$rfa > rlamnn50], rfdwn$rfa[rfdwn$rfa < rlamnn20 & rfdwn$rfa > rlamnn50], cex=3)
points(rfdwn$year2[rfdwn$rfa < rlamnn10 & rfdwn$rfa > rlamnn20], rfdwn$rfa[rfdwn$rfa < rlamnn10 & rfdwn$rfa > rlamnn20], cex=2)

#### wet season rainfall Mara

plot(as.zoo(rfwtsm), lwd=3, ylab="", main="Mara wet season rainfall\n(mean = 772.5 mm, sd = 144.6 mm)", xlab="", cex.lab=1.4, cex.lab=0.9, cex.axis=1, las=1, cex.main=1, ylim=c(300,1300), col="blue")
axis(1, labels=F, tcl=0.2, at=seq(min(rfdwm$year2[!is.na(rfdwm$rfw)]),max(rfdwm$year2[!is.na(rfdwm$rfw)])))
text(par("usr")[1]-4, par("usr")[4]+80, labels="(C)", adj=0, cex=1, xpd=T, font=2)
abline(h=rlwmnm10)
abline(h=rlwmnm20, lty=2)
abline(h=rlwmnm50, lty=3)
abline(h=rlwmxm10)
abline(h=rlwmxm20, lty=2)
abline(h=rlwmxm50, lty=3)
mtext("Rainfall (mm)", side=2, line=3, cex=1.2)
points(rfdwm$year2[rfdwm$rfw > rlwmxm50], rfdwm$rfw[rfdwm$rfw > rlwmxm50], cex=4)
points(rfdwm$year2[rfdwm$rfw > rlwmxm20 & rfdwm$rfw < rlwmxm50], rfdwm$rfw[rfdwm$rfw > rlwmxm20 & rfdwm$rfw < rlwmxm50], cex=3)
points(rfdwm$year2[rfdwm$rfw > rlwmxm10 & rfdwm$rfw < rlwmxm20], rfdwm$rfw[rfdwm$rfw > rlwmxm10 & rfdwm$rfw < rlwmxm20], cex=2)
points(rfdwm$year2[rfdwm$rfw < rlwmnm50], rfdwm$rfw[rfdwm$rfw < rlwmnm50], cex=4)
points(rfdwm$year2[rfdwm$rfw < rlwmnm20 & rfdwm$rfw > rlwmnm50], rfdwm$rfw[rfdwm$rfw < rlwmnm20& rfdwm$rfw > rlwmnm50], cex=3)
points(rfdwm$year2[rfdwm$rfw < rlwmnm10 & rfdwm$rfw > rlwmnm20], rfdwm$rfw[rfdwm$rfw < rlwmnm10 & rfdwm$rfw > rlwmnm20], cex=2)

#### wet season rainfall Narok

plot(as.zoo(rfwtsn), lwd=3,main="Narok wet season rainfall\n(mean = 614.2 mm, sd = 216.4 mm)", xlab="", cex.lab=0.9, cex.axis=1, las=1, cex.main=1, col="blue", las=1, ylab="", ylim=c(100,1500))
axis(1, labels=F, tcl=0.2, at=seq(min(rfdwn$year2[!is.na(rfdwn$rfw)]),max(rfdwn$year2[!is.na(rfdwn$rfw)])))
text(par("usr")[1]-10, par("usr")[4]+100, labels="(D)", adj=0, cex=1, xpd=T, font=2)
abline(h=rlwmnn10)
abline(h=rlwmnn20, lty=2)
abline(h=rlwmnn50, lty=3)
abline(h=rlwmxn10)
abline(h=rlwmxn20, lty=2)
abline(h=rlwmxn50, lty=3)
points(rfdwn$year2[rfdwn$rfw > rlwmxn50], rfdwn$rfw[rfdwn$rfw > rlwmxn50], cex=4)
points(rfdwn$year2[rfdwn$rfw > rlwmxn20 & rfdwn$rfw < rlwmxn50], rfdwn$rfw[rfdwn$rfw > rlwmxn20 & rfdwn$rfw < rlwmxn50], cex=3)
points(rfdwn$year2[rfdwn$rfw > rlwmxn10 & rfdwn$rfw < rlwmxn20], rfdwn$rfw[rfdwn$rfw > rlwmxn10 & rfdwn$rfw < rlwmxn20], cex=2)
points(rfdwn$year2[rfdwn$rfw < rlwmnn50], rfdwn$rfw[rfdwn$rfw < rlwmnn50], cex=4)
points(rfdwn$year2[rfdwn$rfw < rlwmnn20 & rfdwn$rfw > rlwmnn50], rfdwn$rfw[rfdwn$rfw < rlwmnn20& rfdwn$rfw > rlwmnn50], cex=3)
points(rfdwn$year2[rfdwn$rfw < rlwmnn10 & rfdwn$rfw > rlwmnn20], rfdwn$rfw[rfdwn$rfw < rlwmnn10 & rfdwn$rfw > rlwmnn20], cex=2)

#### dry season rainfall Mara

plot(zoo(rfdtsm), lwd=3, ylab="", main="Mara dry season rainfall\n(mean = 212.2 mm, sd = 78.2 mm)", xlab="", cex.lab=0.9, cex.axis=1, las=1, cex.main=1, col="blue", las=1, ylim=c(0,450))
axis(1, labels=F, tcl=0.2, at=seq(min(rfdwm$year2),max(rfdwm$year2)))
text(par("usr")[1]-4, par("usr")[4]+40, labels="(E)", adj=0, cex=1, xpd=T, font=2)
abline(h=rldmxm10)
abline(h=rldmxm20, lty=2)
abline(h=rldmxm50, lty=3)
abline(h=rldmnm10)
abline(h=rldmnm20, lty=2)
abline(h=rldmnm50, lty=3)
mtext("Rainfall (mm)", side=2, line=3, cex=1.2)
points(rfdwm$year2[rfdwm$rfd > rldmxm50], rfdwm$rfd[rfdwm$rfd > rldmxm50], cex=4)
points(rfdwm$year2[rfdwm$rfd > rldmxm20 & rfdwm$rfd < rldmxm50], rfdwm$rfd[rfdwm$rfd > rldmxm20 & rfdwm$rfd < rldmxm50], cex=3)
points(rfdwm$year2[rfdwm$rfd > rldmxm10 & rfdwm$rfd < rldmxm20], rfdwm$rfd[rfdwm$rfd > rldmxm10 & rfdwm$rfd < rldmxm20], cex=2)
points(rfdwm$year2[rfdwm$rfd < rldmnm50], rfdwm$rfd[rfdwm$rfd < rldmnm50], cex=4)
points(rfdwm$year2[rfdwm$rfd < rldmnm20 & rfdwm$rfd > rldmnm50], rfdwm$rfd[rfdwm$rfd < rldmnm20 & rfdwm$rfd > rldmnm50], cex=3)
points(rfdwm$year2[rfdwm$rfd < rldmnm10 & rfdwm$rfd > rldmnm20], rfdwm$rfd[rfdwm$rfd < rldmnm10 & rfdwm$rfd > rldmnm20], cex=2)
mtext("Year",1, line=2, cex=1.2)

#### dry season rainfall Narok

plot(zoo(rfdtsn), lwd=3, main="Narok dry season rainfall\n(mean = 119.4 mm, sd = 55.8 mm)", xlab="year", cex.lab=0.9, cex.axis=1, las=1, cex.main=1, las=1, ylab="", ylim=c(0,400), col="blue")
axis(1, labels=F, tcl=0.2, at=seq(min(rfdwn$year2),max(rfdwn$year2)))
text(par("usr")[1]-10, par("usr")[4]+40, labels="(F)", adj=0, cex=1, xpd=T, font=2)
abline(h=rldmxn10)
abline(h=rldmxn20, lty=2)
abline(h=rldmxn50, lty=3)
abline(h=rldmnn10)
abline(h=rldmnn20, lty=2)
abline(h=rldmnn50, lty=3)
points(rfdwn$year2[rfdwn$rfd > rldmxn50], rfdwn$rfd[rfdwn$rfd > rldmxn50], cex=4)
points(rfdwn$year2[rfdwn$rfd > rldmxn20 & rfdwn$rfd < rldmxn50], rfdwn$rfd[rfdwn$rfd > rldmxn20 & rfdwn$rfd < rldmxn50], cex=3)
points(rfdwn$year2[rfdwn$rfd > rldmxn10 & rfdwn$rfd < rldmxn20], rfdwn$rfd[rfdwn$rfd > rldmxn10 & rfdwn$rfd < rldmxn20], cex=2)
points(rfdwn$year2[rfdwn$rfd < rldmnn50], rfdwn$rfd[rfdwn$rfd < rldmnn50], cex=4)
points(rfdwn$year2[rfdwn$rfd < rldmnn20 & rfdwn$rfd > rldmnn50], rfdwn$rfd[rfdwn$rfd < rldmnn20 & rfdwn$rfd > rldmnn50], cex=3)
points(rfdwn$year2[rfdwn$rfd < rldmnn10 & rfdwn$rfd > rldmnn20], rfdwn$rfd[rfdwn$rfd < rldmnn10 & rfdwn$rfd > rldmnn20], cex=2)
mtext("Year",1, line=2, cex=1.2)
dev.off()

##############################################################################################################
#### derive the estimated return levels of the annual and seasonal rainfall components for the Mara and Narok
##############################################################################################################

#### annual rainfall

## Mara maximum annual rainfall return levels and confidence intervals

ci <- ci(rfamxm, return.period=c(2:50))
ciloxam <- ci[,1]
rlxam <- ci[,2]
ciupxam <- ci[,3]

# observed return period for each year

rfaxm <- rfamxm$x
rpamxm <- list()
for (i in 1:length(rfaxm)){
  rpamxm[[i]] <- 100/((length(rfaxm[rfaxm>=rfaxm[i]])/length(rfaxm))*100)
}
rpamxm <- unlist(rpamxm)

## Narok maximum annual rainfall return levels and confidence intervals

ci <- ci(rfamxn, return.period=c(2:50))
ciloxan <- ci[,1]
rlxan <- ci[,2]
ciupxan <- ci[,3]

# observed return period for each year

rfaxn <- rfamxn$x
rpamxn <- list()
for (i in 1:length(rfaxn)){
  rpamxn[[i]] <- 100/((length(rfaxn[rfaxn>=rfaxn[i]])/length(rfaxn))*100)
}
rpamxn <- unlist(rpamxn)

## Mara minimum annual rainfall return levels and confidence intervals

ci <- -ci(rfamnm, return.period=c(2:50))
cilomam <- ci[,1]
rlmam <- ci[,2]
ciupmam <- ci[,3]

# observed return period for each year

rfanm <- -rfamnm$x
rpamnm <- list()
for (i in 1:length(rfanm)){
  rpamnm[[i]] <- 100/((length(rfanm[rfanm<=rfanm[i]])/length(rfanm))*100)
}
rpamnm <- unlist(rpamnm)

## Narok minimum annual rainfall return levels and confidence intervals

ci <- -ci(rfamnn, return.period=c(2:50))
ciloman <- ci[,1]
rlman <- ci[,2]
ciupman <- ci[,3]

# observed return period for each year

rfann <- -rfamnn$x
rpamnn <- list()
for (i in 1:length(rfann)){
  rpamnn[[i]] <- 100/((length(rfann[rfann<=rfann[i]])/length(rfann))*100)
}
rpamnn <- unlist(rpamnn)

#### wet season rainfall

## Mara maximum wet season rainfall return levels and confidence intervals

ci <- ci(rfwmxm, return.period=c(2:50))
ciloxwm <- ci[,1]
rlxwm <- ci[,2]
ciupxwm <- ci[,3]

# observed return period for each year

rfwxm <- rfwmxm$x
rpwmxm <- list()
for (i in 1:length(rfwxm)){
  rpwmxm[[i]] <- 100/((length(rfwxm[rfwxm>=rfwxm[i]])/length(rfwxm))*100)
}
rpwmxm <- unlist(rpwmxm)

## Narok maximum wet season rainfall return levels and confidence intervals

ci <- ci(rfwmxn, return.period=c(2:50))
ciloxwn <- ci[,1]
rlxwn <- ci[,2]
ciupxwn <- ci[,3]

# observed return period for each year

rfwxn <- rfwmxn$x
rpwmxn <- list()
for (i in 1:length(rfwxn)){
  rpwmxn[[i]] <- 100/((length(rfwxn[rfwxn>=rfwxn[i]])/length(rfwxn))*100)
}
rpwmxn <- unlist(rpwmxn)

## Mara minimum wet season rainfall return levels and confidence intervals

ci <- -ci(rfwmnm, return.period=c(2:50))
cilomwm <- ci[,1]
rlmwm <- ci[,2]
ciupmwm <- ci[,3]

# observed return period for each year

rfwnm <- -rfwmnm$x
rpwmnm <- list()
for (i in 1:length(rfwnm)){
  rpwmnm[[i]] <- 100/((length(rfwnm[rfwnm<=rfwnm[i]])/length(rfwnm))*100)
}
rpwmnm <- unlist(rpwmnm)

## Narok minimum wet season rainfall return levels and confidence intervals

ci <- -ci(rfwmnn, return.period=c(2:50))
cilomwn <- ci[,1]
rlmwn <- ci[,2]
ciupmwn <- ci[,3]

# observed return period for each year

rfwnn <- -rfwmnn$x
rpwmnn <- list()
for (i in 1:length(rfwnn)){
  rpwmnn[[i]] <- 100/((length(rfwnn[rfwnn<=rfwnn[i]])/length(rfwnn))*100)
}
rpwmnn <- unlist(rpwmnn)

#### dry season rainfall

## Mara maximum dry season rainfall return levels and confidence intervals

ci <- ci(rfdmxm, return.period=c(2:50))
ciloxdm <- ci[,1]
rlxdm <- ci[,2]
ciupxdm <- ci[,3]

# observed return period for each year

rfdxm <- rfdmxm$x
rpdmxm <- list()
for (i in 1:length(rfdxm)){
  rpdmxm[[i]] <- 100/((length(rfdxm[rfdxm>=rfdxm[i]])/length(rfdxm))*100)
}
rpdmxm <- unlist(rpdmxm)

## Narok maximum dry season rainfall return levels and confidence intervals

ci <- ci(rfdmxn, return.period=c(2:50))
ciloxdn <- ci[,1]
rlxdn <- ci[,2]
ciupxdn <- ci[,3]

# observed return period for each year

rfdxn <- rfdmxn$x
rpdmxn <- list()
for (i in 1:length(rfdxn)){
  rpdmxn[[i]] <- 100/((length(rfdxn[rfdxn>=rfdxn[i]])/length(rfdxn))*100)
}
rpdmxn <- unlist(rpdmxn)

# Mara minimum dry season rainfall return levels and confidence intervals

ci <- -ci(rfdmnm, return.period=c(2:50))
cilomdm <- ci[,1]
rlmdm <- ci[,2]
ciupmdm <- ci[,3]

# observed return period for each year

rfdnm <- -rfdmnm$x
rpdmnm <- list()
for (i in 1:length(rfdnm)){
  rpdmnm[[i]] <- 100/((length(rfdnm[rfdnm<=rfdnm[i]])/length(rfdnm))*100)
}
rpdmnm <- unlist(rpdmnm)

## Narok minimum dry season rainfall return levels and confidence intervals

ci <- -ci(rfdmnn, return.period=c(2:50))
cilomdn <- ci[,1]
rlmdn <- ci[,2]
ciupmdn <- ci[,3]

# observed return period for each year

rfdnn <- -rfdmnn$x
rpdmnn <- list()
for (i in 1:length(rfdnn)){
  rpdmnn[[i]] <- 100/((length(rfdnn[rfdnn<=rfdnn[i]])/length(rfdnn))*100)
}
rpdmnn <- unlist(rpdmnn)

###########################################################################################################
#### plot the estimated return levels of the annual and seasonal rainfall components for the Mara and Narok
###########################################################################################################

tiff("~/Supporting information/S7_fig.tiff", width = 19, height = 15, units = "cm", res = 400, pointsize=10, compression = "lzw")
par(mfrow=c(3,4), mar=c(0, 3, 0, 0), oma=c(3,1.5,3,0.2)+0.2, ps=10, family = "Arial", cex=1)

#### annual rainfall Mara

plot(log(2:50), rlmam, type="l", xlab="Return period (years)", xaxt="n", main="", las=1, lwd=2, ylab="", ylim=c(350, 1100), cex.axis=0.9, col="blue")
mtext("Annual rainfall\nreturn level (mm)", side=2, cex=1, line=2.5)
polygon(c(log(2:50), rev(log(2:50))), c(cilomam, rev(ciupmam)), col = "lightblue1", border = NA)
axis(1,at=log(c(2,5,10,20,50)), labels=F, tck=1, col.ticks="gray86")
axis(2,at=c(400, 600, 800, 1000), labels=F, tck=1, col.ticks="gray86")
box()
points(log(rpamnm[rpamnm>=2]), rfanm[rpamnm>=2], bg="white", pch=21)
lines(log(2:50), rlmam, col="blue", lwd=2)
legend("topleft", "(A)", bty="n", cex=1.1, text.font=2)
mtext("Mara extremely\nlow rainfall", side=3, line=0.5, cex=1.2)

plot(log(2:50), rlxam, type="l", xlab="Return period (years)", xaxt="n", ylab="", main="", las=1, lwd=2, ylim=c(1000, 1500), cex.axis=0.9)
polygon(c(log(2:50), rev(log(2:50))), c(ciloxam, rev(ciupxam)), col = "lightblue1", border = NA)
axis(1,at=log(c(2,5,10,20,50)), labels=F, tck=1, col.ticks="gray86")
axis(2,at=seq(1000, 1500,100), labels=F, tck=1, col.ticks="gray86")
box()
points(log(rpamxm[rpamxm>=2]), rfaxm[rpamxm>=2], bg="white", pch=21)
lines(log(2:50), rlxam, col="blue", lwd=2)
legend("topleft", "(B)", bty="n", cex=1.1, text.font=2)
mtext("Mara extremely\nhigh rainfall", side=3, line=0.5, cex=1.2)

#### annual rainfall Narok

plot(log(2:50), rlman, type="l", xlab="Return period (years)", ylab="", xaxt="n", main="", las=1, lwd=2, ylim=c(-200,1000), cex.axis=0.9, col="blue")
polygon(c(log(2:50), rev(log(2:50))), c(ciloman, rev(ciupman)), col = "lightblue1", border = NA)
axis(1,at=log(c(2,5,10,20,50)), labels=F, tck=1, col.ticks="gray86")
axis(2,at=seq(0, 800,200), labels=F, tck=1, col.ticks="gray86")
box()
points(log(rpamnn[rpamnn>=2]), rfann[rpamnn>=2], bg="white", pch=21)
lines(log(2:50), rlman, col="blue", lwd=2)
mtext("Narok extremely\nlow rainfall", side=3, line=0.5, cex=1.2)
legend("topleft", "(C)", bty="n", cex=1.1, text.font=2)

plot(log(2:50), rlxan, type="l", xlab="Return period (years)", ylab="", xaxt="n", main="", las=1, lwd=2, ylim=c(600,1500), cex.axis=0.9, col="blue")
polygon(c(log(2:50), rev(log(2:50))), c(ciloxan, rev(ciupxan)), col = "lightblue1", border = NA)
axis(1,at=log(c(2,5,10,20,50)), labels=F, tck=1, col.ticks="gray86")
axis(2,at=seq(0, 1400,200), labels=F, tck=1, col.ticks="gray86")
box()
points(log(rpamxn[rpamxn>=2]), rfaxn[rpamxn>=2], bg="white", pch=21)
lines(log(2:50), rlxan, col="blue", lwd=2)
legend("topleft", "(D)", bty="n", cex=1.1, text.font=2)
mtext("Narok extremely\nhigh rainfall", side=3, line=0.5, cex=1.2)

#### wet season rainfall Mara

plot(log(2:50), rlmwm, type="l", xlab="Return period (years)", xaxt="n", main="", las=1, lwd=2, ylab="", col="blue", ylim=c(100, 900), cex.axis=0.9)
mtext("Wet season rainfall\nreturn level (mm)", side=2, cex=1, line=2.5)
polygon(c(log(2:50), rev(log(2:50))), c(cilomwm, rev(ciupmwm)), col = "lightblue1", border = NA)
axis(1,at=log(c(2,5,10,20,50)), labels=F, tck=1, col.ticks="gray86")
axis(2,at=seq(200, 800,200), labels=F, tck=1, col.ticks="gray86")
box()
points(log(rpwmnm[rpwmnm>2]), rfwnm[rpwmnm>2], bg="white", pch=21)
lines(log(2:50), rlmwm, col="blue", lwd=2)
legend("topleft", "(E)", bty="n", cex=1.1, text.font=2)

plot(log(2:50), rlxwm, type="l", xlab="Return period (years)", xaxt="n", main="", las=1, lwd=2, ylab="", col="blue", ylim=c(600,1400), cex.axis=0.9)
polygon(c(log(2:50), rev(log(2:50))), c(ciloxwm, rev(ciupxwm)), col = "lightblue1", border = NA)
axis(1,at=log(c(2,5,10,20,50)), labels=F, tck=1, col.ticks="gray86")
axis(2,at=seq(600, 1400,200), labels=F, tck=1, col.ticks="gray86")
box()
points(log(rpwmxm[rpwmxm>2]), rfwxm[rpwmxm>2], bg="white", pch=21)
lines(log(2:50), rlxwm, col="blue", lwd=2)
legend("topleft", "(F)", bty="n", cex=1.1, text.font=2)

#### wet season rainfall Narok

plot(log(2:50), rlmwn, type="l", xlab="Return period (years)", ylab="", xaxt="n", main="", las=1, lwd=2, ylim=c(-100,700), cex.lab=1.2, col="blue", cex.axis=0.9)
polygon(c(log(2:50), rev(log(2:50))), c(cilomwn, rev(ciupmwn)), col = "lightblue1", border = NA)
axis(1,at=log(c(2,5,10,20,50)), labels=F, tck=1, col.ticks="gray86")
axis(2,at=seq(0, 700,200), labels=F, tck=1, col.ticks="gray86")
box()
points(log(rpwmnn[rpwmnn>2]), rfwnn[rpwmnn>2], bg="white", pch=21)
lines(log(2:50), rlmwn, col="blue", lwd=2)
legend("topleft", "(G)", bty="n", cex=1.1, text.font=2)

plot(log(2:50), rlxwn, type="l", xlab="Return period (years)", ylab="", xaxt="n", main="", las=1, lwd=2, ylim=c(500,1400), cex.lab=1.2, col="blue", cex.axis=0.9)
polygon(c(log(2:50), rev(log(2:50))), c(ciloxwn, rev(ciupxwn)), col = "lightblue1", border = NA)
axis(1,at=log(c(2,5,10,20,50)), labels=F, tck=1, col.ticks="gray86")
axis(2,at=seq(400, 1400,200), labels=F, tck=1, col.ticks="gray86")
box()
points(log(rpwmxn[rpwmxn>2]), rfwxn[rpwmxn>2], bg="white", pch=21)
lines(log(2:50), rlxwn, col="blue", lwd=2)
legend("topleft", "(H)", bty="n", cex=1.1, text.font=2)

#### dry season rainfall Mara

plot(log(2:50), rlmdm, type="l", xlab="Return period (years)", main="", las=1, lwd=2, ylab="", col="blue", ylim=c(25,210), cex.axis=0.9, xaxt="n")
mtext("Dry season rainfall\nreturn level (mm)", side=2, cex=1, line=2.5)
polygon(c(log(2:50), rev(log(2:50))), c(cilomdm, rev(ciupmdm)), col = "lightblue1", border = NA)
axis(1,at=log(c(2,5,10,20,50)), labels=F, tck=1, col.ticks="gray86")
axis(1,at=log(c(2,5,10,20,50)), labels=c(2,5,10,20,50), cex.axis=0.9)
axis(2,at=seq(50, 200,50), labels=F, tck=1, col.ticks="gray86")
box()
points(log(rpdmnm[rpdmnm>2]), rfdnm[rpdmnm>2], bg="white", pch=21)
lines(log(2:50), rlmdm, col="blue", lwd=2)
mtext("Return period (years)", side=1, line=2, cex=1)
legend("topleft", "(I)", bty="n", cex=1.1, text.font=2)

plot(log(2:50), rlxdm, type="l", xlab="Return period (years)", xaxt="n", main="", las=1, lwd=2, ylab="", col="blue", ylim=c(1,700), cex.axis=0.9)
polygon(c(log(2:50), rev(log(2:50))), c(ciloxdm, rev(ciupxdm)), col = "lightblue1", border = NA)
axis(1,at=log(c(2,5,10,20,50)), labels=F, tck=1, col.ticks="gray86")
axis(1,at=log(c(2,5,10,20,50)), labels=c(2,5,10,20,50), cex.axis=0.9)
axis(2,at=seq(0, 700,100), labels=F, tck=1, col.ticks="gray86")
box()
points(log(rpdmxm[rpdmxm>2]), rfdxm[rpdmxm>2], bg="white", pch=21)
lines(log(2:50), rlxdm, col="blue", lwd=2)
legend("topleft", "(J)", bty="n", cex=1.1, text.font=2)
mtext("Return period (years)", side=1, line=2, cex=1)

#### dry season rainfall Narok

plot(log(2:50), rlmdn, type="l", xlab="Return period (years)", ylab="", xaxt="n", main="", las=1, lwd=2, ylim=c(0,150), cex.lab=1.2, col="blue", cex.axis=0.9)
polygon(c(log(2:50), rev(log(2:50))), c(cilomdn, rev(ciupmdn)), col = "lightblue1", border = NA)
axis(1,at=log(c(2,5,10,20,50)), labels=F, tck=1, col.ticks="gray86")
axis(1,at=log(c(2,5,10,20,50)), labels=c(2,5,10,20,50), cex.axis=0.9)
axis(2,at=seq(0, 150,50), labels=F, tck=1, col.ticks="gray86")
box()
points(log(rpdmnn[rpdmnn>2]), rfdnn[rpdmnn>2], bg="white", pch=21)
lines(log(2:50), rlmdn, col="blue", lwd=2)
mtext("Return period (years)", side=1, line=2, cex=1)
legend("topleft", "(K)", bty="n", cex=1.1, text.font=2)

plot(log(2:50), rlxdn, type="l", xlab="Return period (years)", ylab="", xaxt="n", main="", las=1, lwd=2, ylim=c(50,350), cex.lab=1.2, col="blue", cex.axis=0.9)
polygon(c(log(2:50), rev(log(2:50))), c(ciloxdn, rev(ciupxdn)), col = "lightblue1", border = NA)
axis(1,at=log(c(2,5,10,20,50)), labels=F, tck=1, col.ticks="gray86")
axis(1,at=log(c(2,5,10,20,50)), labels=c(2,5,10,20,50), cex.axis=0.9)
axis(2,at=seq(0, 350,50), labels=F, tck=1, col.ticks="gray86")
box()
points(log(rpdmxn[rpdmxn>2]), rfdxn[rpdmxn>2], bg="white", pch=21)
lines(log(2:50), rlxdn, col="blue", lwd=2)
legend("topleft", "(L)", bty="n", cex=1.1, text.font=2)
mtext("Return period (years)", side=1, line=2, cex=1)
dev.off()

###################################################
###################################################
#### Multiannual persistence of droughts and floods
###################################################
###################################################

##############################################################################################
##### detect non-random occurrences of droughts and floods using extremal indices for the Mara
##############################################################################################

## Mara annual droughts

x <- -rfdwm$rfa[!is.na(rfdwm$rfa)]
ei <- extremalindex(x, -rlamnm10, method="runs")
ci(ei)
ei <- extremalindex(x, -rlamnm10, method="interval") 
ei
ci(ei) # warning when the resampled time series contains only one cluster
rfdwm$year2[(rfdwm$rfa < rlamnm10) & !is.na(rfdwm$rfa)]

## Mara extreme annual droughts

x <- -rfdwm$rfa[!is.na(rfdwm$rfa)]
ei <- extremalindex(x, -rlamnm20, method="runs") 
ei
ci(ei) # error because there is no multiannual persistence -> the index can only be 1
ei <- extremalindex(x, -rlamnm20, method="interval") # warning because the time series contain only 2 exceedances
ei
ci(ei) # warning when the resampled time series contains only one cluster
rfdwm$year2[(rfdwm$rfa < rlamnm20) & !is.na(rfdwm$rfa)]

## Mara annual floods

x <- rfdwm$rfa[!is.na(rfdwm$rfa)]
ei <- extremalindex(x, rlamxm10, method="runs")
ei
ci(ei) # error because there is no multiannual persistence -> the index can only be 1
ei <- extremalindex(x, rlamxm10, method="interval") 
ei
ci(ei) # warning when the resampled time series contains only one cluster
rfdwm$year2[(rfdwm$rfa > rlamxm10) & !is.na(rfdwm$rfa)]

## Mara extreme annual floods

x <- rfdwm$rfa[!is.na(rfdwm$rfa)]
ei <- extremalindex(x, rlamxm20, method="runs")
ei
ci(ei) # error because there is no multiannual persistence -> the index can only be 1
ei <- extremalindex(x, rlamxm20, method="interval")
ei
ci(ei) # error because there are only three exceedances -> the index can only be 1
rfdwm$year2[(rfdwm$rfa > rlamxm20) & !is.na(rfdwm$rfa)]

## Mara wet season droughts

x <- -rfdwm$rfw[!is.na(rfdwm$rfw)]
ei <- extremalindex(x, -rlwmnm10, method="runs") 
ei
ci(ei)
ei <- extremalindex(x, -rlwmnm10, method="interval")
ei
ci(ei) # warning when the resampled time series contains only one cluster
rfdwm$year2[rfdwm$rfw < rlwmnm10 & !is.na(rfdwm$rfw)]

## Mara extreme wet season droughts

x <- -rfdwm$rfw[!is.na(rfdwm$rfw)]
ei <- extremalindex(x, -rlwmnm20, method="runs")
ei
ci(ei) # error because there is no multiannual persistence -> the index can only be 1
ei <- extremalindex(x, -rlwmnm20, method="interval")
ei
ci(ei) # warning when the resampled time series contains only one cluster
rfdwm$year2[rfdwm$rfw < rlwmnm20 & !is.na(rfdwm$rfw)]

## Mara wet season floods

x <- rfdwm$rfw[!is.na(rfdwm$rfw)]
ei <- extremalindex(x, rlwmxm10, method="runs")
ei
ci(ei) # error because there is no multiannual persistence -> the index can only be 1
ei <- extremalindex(x, rlwmxm10, method="interval")
ei
ci(ei) # error because there are only three exceedances -> the index can only be 1
rfdwm$year2[rfdwm$rfw > rlwmxm10 & !is.na(rfdwm$rfw)]

## Mara extreme wet season floods

x <- rfdwm$rfw[!is.na(rfdwm$rfw)]
ei <- extremalindex(x, rlwmxm20, method="runs")
ei
ci(ei) # error because there is no multiannual persistence -> the index can only be 1
ei <- extremalindex(x, rlwmxm20, method="interval")
ei
ci(ei) # warning when the resampled time series contains only one cluster
rfdwm$year2[rfdwm$rfw > rlwmxm20 & !is.na(rfdwm$rfw)]

## Mara dry season droughts

x <- -rfdwm$rfd[!is.na(rfdwm$rfd)]
ei <- extremalindex(x, -rldmnm10, method="runs")
ei
ci(ei) # error because there is no multiannual persistence -> the index can only be 1
ei <- extremalindex(x, -rldmnm10, method="interval") 
ei
ci(ei) # error because there are only three exceedances -> the index can only be 1
rfdwm$year2[rfdwm$rfd < rldmnm10 & !is.na(rfdwm$rfw)]

## Mara extreme dry season droughts 

x <- -rfdwm$rfd[!is.na(rfdwm$rfd)]
ei <- extremalindex(x, -rldmnm20, method="runs") 
ei
ci(ei) # error because there is no multiannual persistence -> the index can only be 1
ei <- extremalindex(x, -rldmnm20, method="interval")
ei
ci(ei) # warning when the resampled time series contains only one cluster
rfdwm$year2[rfdwm$rfd < rldmnm20 & !is.na(rfdwm$rfd)]

## Mara high dry season rainfall

x <- rfdwm$rfd
ei <- extremalindex(x, rldmxm10, method="runs")
ei
ci(ei)
ei <- extremalindex(x, rldmxm10, method="interval")
ei
ci(ei) # warning when the resampled time series contains only one cluster
rfdwm$year2[rfdwm$rfd > rldmxm10]

## Mara extremely high dry season rainfall

x <- rfdwm$rfd
ei <- extremalindex(x, rldmxm20, method="runs")
ei
ci(ei) # error because there is no multiannual persistence -> the index can only be 1
ei <- extremalindex(x, rldmxm20, method="interval") 
ei
ci(ei) # warning when the resampled time series contains only one cluster
rfdwm$year2[rfdwm$rfd > rldmxm20]

##############################################################################################
##### detect non-random occurrences of droughts and floods using extremal indices for the Mara 
##############################################################################################

## Narok annual droughts

x <- -rfdwn$rfa[!is.na(rfdwn$rfa)]
ei <- extremalindex(x, -rlamnn10, method="runs")
ei
ci(ei)
ei <- extremalindex(x, -rlamnn10, method="interval")
ci(ei)
rfdwn$year2[(rfdwn$rfa < rlamnn10) & !is.na(rfdwn$rfa)]

## Narok extreme annual droughts

x <- -rfdwn$rfa[!is.na(rfdwn$rfa)]
ei <- extremalindex(x, -rlamnn20, method="runs")
ei
ci(ei) # error because there is no multiannual persistence -> the index can only be 1
ei <- extremalindex(x, -rlamnn20, method="interval") 
ei
ci(ei) # warning when the resampled time series contains only one cluster 
rfdwn$year2[(rfdwn$rfa < rlamnn20) & !is.na(rfdwn$rfa)]

## Narok annual floods

x <- rfdwn$rfa[!is.na(rfdwn$rfa)]
ei <- extremalindex(x, rlamxn10, method="runs")
ei
ci(ei)
ei <- extremalindex(x, rlamxn10, method="interval")
ei
ci(ei)

## Narok extreme annual floods

x <- rfdwn$rfa[!is.na(rfdwn$rfa)]
ei <- extremalindex(x, rlamxn20, method="runs")
ei
ci(ei) # error because there is no multiannual persistence -> the index can only be 1
ei <- extremalindex(x, rlamxn20, method="interval")
ei
ci(ei) # warning when the resampled time series contains only one cluster
rfdwn$year2[(rfdwn$rfa > rlamxn20) & !is.na(rfdwn$rfa)]

## Narok wet season droughts

x <- -rfdwn$rfw[!is.na(rfdwn$rfw)]
ei <- extremalindex(x, -rlwmnn10, method="runs")
ei
ci(ei)
ei <- extremalindex(x, -rlwmnn10, method="interval")
ei
ci(ei) # warning when the resampled time series contains only one cluster
rfdwn$year2[rfdwn$rfw < rlwmnn10 & !is.na(rfdwn$rfw)]

## Narok extreme wet season droughts

x <- -rfdwn$rfw[!is.na(rfdwn$rfw)]
ei <- extremalindex(x, -rlwmnn20, method="runs")
ei
ci(ei) # error because there is no multiannual persistence -> the index can only be 1
ei <- extremalindex(x, -rlwmnn20, method="interval")
ei
ci(ei) # warning when the resampled time series contains only one cluster
rfdwn$year2[rfdwn$rfw < rlwmnn20 & !is.na(rfdwn$rfw)]

## Narok wet season floods

x <- rfdwn$rfw[!is.na(rfdwn$rfw)]
ei <- extremalindex(x, rlwmxn10, method="runs")
ei
ci(ei)
ei <- extremalindex(x, rlwmxn10, method="interval") 
ei
ci(ei)
rfdwn$year2[rfdwn$rfw > rlwmxn10 & !is.na(rfdwn$rfw)]

## Narok extreme wet season floods

x <- rfdwn$rfw[!is.na(rfdwn$rfw)]
ei <- extremalindex(x, rlwmxn20, method="runs")
ei
ci(ei)
ei <- extremalindex(x, rlwmxn20, method="interval")
ei
ci(ei) # warning when the resampled time series contains only one cluster
rfdwn$year2[rfdwn$rfw > rlwmxn20 & !is.na(rfdwn$rfw)]

## Narok dry season droughts

x <- -rfdwn$rfd
ei <- extremalindex(x, -rldmnn10, method="runs")
ei
ci(ei)
ei <- extremalindex(x, -rldmnn10, method="interval")
ei
ci(ei) # warning when the resampled time series contains only one cluster
rfdwn$year2[rfdwn$rfd < rldmnn10]

## Narok extreme dry season droughts

x <- -rfdwn$rfd
ei <- extremalindex(x, -rldmnn20, method="runs")
ei
ci(ei) # error because there is no multiannual persistence for the time series -> the index can only be 1
ei <- extremalindex(x, -rldmnn20, method="interval")
ei
ci(ei) # warning when the resampled time series contains only one cluster
rfdwn$year2[rfdwn$rfd[!is.na(rfdwn$rfd)] < rldmnn20]

## Narok high dry season rainfall

x <- rfdwn$rfd
ei <- extremalindex(x, rldmxn10, method="runs")
ei
ci(ei)
ei <- extremalindex(x, rldmxn10, method="interval")
ei
ci(ei) 
rfdwn$year2[rfdwn$rfd > rldmxn10]

## Narok extremely high dry season rainfall

x <- rfdwn$rfd
ei <- extremalindex(x, rldmxn20, method="runs")
ci(ei) # error because there is no multiannual persistence in the time series -> the index can only be 1
ei <- extremalindex(x, rldmxn20, method="interval") 
ei
ci(ei) # warning when the resampled time series contains only one cluster

#######################################################################################
#### runs tests for non-random occurrences of droughts and floods in the Mara and Narok
#######################################################################################

library("randtests")

#### annual rainfall for the Mara

## annual droughts for the Mara

t <- -rlamnm[2]
rt <- runs.test(rfdwm$rfa[!is.na(rfdwm$rfa)], alternative=c("left.sided"), threshold=t, pvalue="exact")
round(rt$p.value, digits=3)

## extreme annual droughts for the Mara

t <- -rlamnm[3]
rt <- runs.test(rfdwm$rfa[!is.na(rfdwm$rfa)], alternative=c("left.sided"), threshold=t, pvalue="exact")
round(rt$p.value, digits=3) # not significant

## annual floods for the Mara

t <-  rlamxm[2] ## all in the second half of the century
rt <- runs.test(rfdwm$rfa[!is.na(rfdwm$rfa)], alternative=c("left.sided"), threshold=t, pvalue="exact")
round(rt$p.value, digits=3)

## extreme annual floods for the Mara

t <- rlamxm[3]
rt <- runs.test(rfdwm$rfa[!is.na(rfdwm$rfa)], alternative=c("left.sided"), threshold=t, pvalue="exact")
round(rt$p.value, digits=3)

#### wet season rainfall for the Mara

## wet season droughts for the Mara

t <- -rlwmnm[2]
rt <- runs.test(rfdwm$rfw[!is.na(rfdwm$rfw)], alternative=c("left.sided"), threshold=t, pvalue="exact")
round(rt$p.value, digits=3)

## extreme wet season droughts for the Mara

t <- -rlwmnm[3]
rt <- runs.test(rfdwm$rfw[!is.na(rfdwm$rfw)], alternative=c("left.sided"), threshold=t, pvalue="exact")
round(rt$p.value, digits=3)

## wet season floods for the Mara

t <- rlwmxm[2]
rt <- runs.test(rfdwm$rfw[!is.na(rfdwm$rfw)], alternative=c("left.sided"), threshold=t, pvalue="exact")
round(rt$p.value, digits=3)

## extreme wet season floods for the Mara

t <- rlwmxm[3]
rt <- runs.test(rfdwm$rfw[!is.na(rfdwm$rfw)], alternative=c("left.sided"), threshold=t, pvalue="exact")
round(rt$p.value, digits=3)

#### dry season rainfall for the Mara

## dry season droughts for the Mara

t <- -rldmnm[2]
rt <- runs.test(rfdwm$rfd[!is.na(rfdwm$rfd)], alternative=c("left.sided"), threshold=t, pvalue="exact")
round(rt$p.value, digits=3)

## extreme dry season droughts for the Mara

t <- -rldmnm[3]
rt <- runs.test(rfdwm$rfd[!is.na(rfdwm$rfd)], alternative=c("left.sided"), threshold=t, pvalue="exact")
round(rt$p.value, digits=3)

## high dry season rainfall for the Mara

t <- rldmxm[2]
rt <- runs.test(rfdwm$rfd[!is.na(rfdwm$rfd)], alternative=c("left.sided"), threshold=t, pvalue="exact")
round(rt$p.value, digits=3)

## extremely high dry season rainfall for the Mara

t <- rldmxm[3]
rt <- runs.test(rfdwm$rfd[!is.na(rfdwm$rfd)], alternative=c("left.sided"), threshold=t, pvalue="exact")
round(rt$p.value, digits=3)

#### annual rainfall for NAROK

## annual droughts for Narok

t <- -rlamnn[2]
rt <- runs.test(rfdwn$rfa[!is.na(rfdwn$rfa)], alternative=c("left.sided"), threshold=t, pvalue="exact")
round(rt$p.value, digits=3)

## extreme annual droughts for Narok

t <- -rlamnn[3]
rt <- runs.test(rfdwn$rfa[!is.na(rfdwn$rfa)], alternative=c("left.sided"), threshold=t, pvalue="exact")
round(rt$p.value, digits=3) # not significant

## annual floods for Narok

t <-  rlamxn[2] ## all in the second half of the century
rt <- runs.test(rfdwn$rfa[!is.na(rfdwn$rfa)], alternative=c("left.sided"), threshold=t, pvalue="exact")
round(rt$p.value, digits=3)

## extreme annual floods for Narok

t <- rlamxn[3]
rt <- runs.test(rfdwn$rfa[!is.na(rfdwn$rfa)], alternative=c("left.sided"), threshold=t, pvalue="exact")
round(rt$p.value, digits=3)

#### wet season rainfall for Narok

## wet season droughts for Narok

t <- -rlwmnn[2]
rt <- runs.test(rfdwn$rfw[!is.na(rfdwn$rfw)], alternative=c("left.sided"), threshold=t, pvalue="exact")
round(rt$p.value, digits=3)

## extreme wet season droughts for Narok

t <- -rlwmnn[3]
rt <- runs.test(rfdwn$rfw[!is.na(rfdwn$rfw)], alternative=c("left.sided"), threshold=t, pvalue="exact")
round(rt$p.value, digits=3)

## wet season floods for Narok

t <- rlwmxn[2]
rt <- runs.test(rfdwn$rfw[!is.na(rfdwn$rfw)], alternative=c("left.sided"), threshold=t, pvalue="exact")
round(rt$p.value, digits=3)

## extreme wet season floods for Narok

t <- rlwmxn[3]
rt <- runs.test(rfdwn$rfw[!is.na(rfdwn$rfw)], alternative=c("left.sided"), threshold=t, pvalue="exact")
round(rt$p.value, digits=3)

#### dry season rainfall for Narok

## dry season droughts for Narok

t <- -rldmnn[2]
rt <- runs.test(rfdwn$rfd[!is.na(rfdwn$rfd)], alternative=c("left.sided"), threshold=t, pvalue="exact")
round(rt$p.value, digits=3)

## extreme dry season droughts for Narok

t <- -rldmnn[3]
rt <- runs.test(rfdwn$rfd[!is.na(rfdwn$rfd)], alternative=c("left.sided"), threshold=t, pvalue="exact")
round(rt$p.value, digits=3)

## high dry season rainfall for Narok

t <- rldmxn[2]
rt <- runs.test(rfdwn$rfd[!is.na(rfdwn$rfd)], alternative=c("left.sided"), threshold=t, pvalue="exact")
round(rt$p.value, digits=3)

## extremely high dry season rainfall for Narok

t <- rldmxn[3]
rt <- runs.test(rfdwn$rfd[!is.na(rfdwn$rfd)], alternative=c("left.sided"), threshold=t, pvalue="exact")
round(rt$p.value, digits=3)

##################################################
##################################################
#### Trends in the severity of droughts and floods
##################################################
##################################################

######################
## quantile regression
######################

library(quantreg)
library(logspline)

#### function to calculate AICc values

AICc <- function(mod){
  AIC <- AIC(mod)
  K <- length(coefficients(mod))
  n <- length(unname(mod[[3]]))
  AICc <- AIC + ((2*K*(K+1))/(n-K-1))
  return(AICc)  
}

############################################################################################################
#### candidate quantile regression models with polynomial terms of increasing order for rainfall in the Mara
############################################################################################################

#### annual rainfall for the Mara

#### polynomial terms of year

pm <- poly(rfdwm$year2[!is.na(rfdwm$rfa)], 3)
ylm <- pm[1:nrow(rfdwm[!is.na(rfdwm$rfa),]), 1] # linear term
yqm <- pm[1:nrow(rfdwm[!is.na(rfdwm$rfa),]), 2] # quadratic term

## 0.05 quantile of annual rainfall for the Mara

na5m <- rq(rfa ~ 1, data=rfdwm[!is.na(rfdwm$rfa),], tau = 0.05)
la5m <- rq(rfa ~ ylm, data=rfdwm[!is.na(rfdwm$rfa),], tau = 0.05)
qa5m <- rq(rfa ~ ylm + yqm, data=rfdwm[!is.na(rfdwm$rfa),], tau = 0.05)

## 0.10 quantile of annual rainfall for the Mara

na10m <- rq(rfa ~ 1, data=rfdwm[!is.na(rfdwm$rfa),], tau = 0.10)
la10m <- rq(rfa ~ ylm, data=rfdwm[!is.na(rfdwm$rfa),], tau = 0.10)
qa10m <- rq(rfa ~ ylm + yqm, data=rfdwm[!is.na(rfdwm$rfa),], tau = 0.10)

## 0.50 quantile of annual rainfall for the Mara

na50m <- rq(rfa ~ 1, data=rfdwm[!is.na(rfdwm$rfa),], tau = 0.50)
la50m <- rq(rfa ~ ylm, data=rfdwm[!is.na(rfdwm$rfa),], tau = 0.50)
qa50m <- rq(rfa ~ ylm + yqm, data=rfdwm[!is.na(rfdwm$rfa),], tau = 0.50)

## 0.90 quantile of annual rainfall for the Mara

na90m <- rq(rfa ~ 1, data=rfdwm[!is.na(rfdwm$rfa),], tau = 0.90)
la90m <- rq(rfa ~ ylm, data=rfdwm[!is.na(rfdwm$rfa),], tau = 0.90)
qa90m <- rq(rfa ~ ylm + yqm, data=rfdwm[!is.na(rfdwm$rfa),], tau = 0.90)

## 0.95 quantile of annual rainfall for the Mara

na95m <- rq(rfa ~ 1, data=rfdwm[!is.na(rfdwm$rfa),], tau = 0.95)
la95m <- rq(rfa ~ ylm, data=rfdwm[!is.na(rfdwm$rfa),], tau = 0.95)
qa95m <- rq(rfa ~ ylm + yqm, data=rfdwm[!is.na(rfdwm$rfa),], tau = 0.95)

#### candidate quantile regression models for wet season rainfall for the Mara

#### polynomial terms of year

pm <- poly(rfdwm$year2[!is.na(rfdwm$rfw)], 3)
ylm <- pm[1:nrow(rfdwm[!is.na(rfdwm$rfw),]), 1] # linear term
yqm <- pm[1:nrow(rfdwm[!is.na(rfdwm$rfw),]), 2] # quadratic term

## 0.05 quantile of wet season rainfall for the Mara

nw5m <- rq(rfw ~ 1, data=rfdwm[!is.na(rfdwm$rfw),], tau = 0.05)
lw5m <- rq(rfw ~ ylm, data=rfdwm[!is.na(rfdwm$rfw),], tau = 0.05)
qw5m <- rq(rfw ~ ylm + yqm, data=rfdwm[!is.na(rfdwm$rfw),], tau = 0.05)

## 0.10 quantile of wet season rainfall for the Mara

nw10m <- rq(rfw ~ 1, data=rfdwm[!is.na(rfdwm$rfw),], tau = 0.10)
lw10m <- rq(rfw ~ ylm, data=rfdwm[!is.na(rfdwm$rfw),], tau = 0.10)
qw10m <- rq(rfw ~ ylm + yqm, data=rfdwm[!is.na(rfdwm$rfw),], tau = 0.10)

## 0.50 quantile of wet season rainfall for the Mara

nw50m <- rq(rfw ~ 1, data=rfdwm[!is.na(rfdwm$rfw),], tau = 0.50)
lw50m <- rq(rfw ~ ylm, data=rfdwm[!is.na(rfdwm$rfw),], tau = 0.50)
qw50m <- rq(rfw ~ ylm + yqm, data=rfdwm[!is.na(rfdwm$rfw),], tau = 0.50)

## 0.90 quantile of wet season rainfall for the Mara

nw90m <- rq(rfw ~ 1, data=rfdwm[!is.na(rfdwm$rfw),], tau = 0.90)
lw90m <- rq(rfw ~ ylm, data=rfdwm[!is.na(rfdwm$rfw),], tau = 0.90)
qw90m <- rq(rfw ~ ylm + yqm, data=rfdwm[!is.na(rfdwm$rfw),], tau = 0.90)

## 0.95 quantile of wet season rainfall for the Mara

nw95m <- rq(rfw ~ 1, data=rfdwm[!is.na(rfdwm$rfw),], tau = 0.95)
lw95m <- rq(rfw ~ ylm, data=rfdwm[!is.na(rfdwm$rfw),], tau = 0.95)
qw95m <- rq(rfw ~ ylm + yqm, data=rfdwm[!is.na(rfdwm$rfw),], tau = 0.95)

#### dry season rainfall for the Mara

#### polynomial terms of year

pm <- poly(rfdwm$year2[!is.na(rfdwm$rfd)], 3)
ylm <- pm[1:nrow(rfdwm[!is.na(rfdwm$rfd),]), 1] # linear term
yqm <- pm[1:nrow(rfdwm[!is.na(rfdwm$rfd),]), 2] # quadratic term

## 0.05 quantile of dry season rainfall for the Mara

nd5m <- rq(rfd ~ 1, data=rfdwm[!is.na(rfdwm$rfd),], tau = 0.05)
ld5m <- rq(rfd ~ ylm, data=rfdwm[!is.na(rfdwm$rfd),], tau = 0.05)
qd5m <- rq(rfd ~ ylm + yqm, data=rfdwm[!is.na(rfdwm$rfd),], tau = 0.05)

## 0.10 quantile of dry season rainfall for the Mara

nd10m <- rq(rfd ~ 1, data=rfdwm[!is.na(rfdwm$rfd),], tau = 0.10)
ld10m <- rq(rfd ~ ylm, data=rfdwm[!is.na(rfdwm$rfd),], tau = 0.10)
qd10m <- rq(rfd ~ ylm + yqm, data=rfdwm[!is.na(rfdwm$rfd),], tau = 0.10)

## 0.50 quantile of dry season rainfall for the Mara

nd50m <- rq(rfd ~ 1, data=rfdwm[!is.na(rfdwm$rfd),], tau = 0.50)
ld50m <- rq(rfd ~ ylm, data=rfdwm[!is.na(rfdwm$rfd),], tau = 0.50)
qd50m <- rq(rfd ~ ylm + yqm, data=rfdwm[!is.na(rfdwm$rfd),], tau = 0.50)

## 0.90 quantile of dry season rainfall for the Mara

nd90m <- rq(rfd ~ 1, data=rfdwm[!is.na(rfdwm$rfd),], tau = 0.90)
ld90m <- rq(rfd ~ ylm, data=rfdwm[!is.na(rfdwm$rfd),], tau = 0.90)
qd90m <- rq(rfd ~ ylm + yqm, data=rfdwm[!is.na(rfdwm$rfd),], tau = 0.90)

## 0.95 quantile of dry season rainfall for the Mara

nd95m <- rq(rfd ~ 1, data=rfdwm[!is.na(rfdwm$rfd),], tau = 0.95)
ld95m <- rq(rfd ~ ylm, data=rfdwm[!is.na(rfdwm$rfd),], tau = 0.95)
qd95m <- rq(rfd ~ ylm + yqm, data=rfdwm[!is.na(rfdwm$rfd),], tau = 0.95)

#################################################################################
#### select most parsimonious quantile regression models for rainfall in the Mara
#################################################################################

#### annual rainfall for the Mara

## 0.05 quantile of annual rainfall for the Mara

round(AICc(na5m)-AICc(la5m), digits=1)

## 0.10 quantile of annual rainfall for the Mara

round(AICc(na10m)-AICc(la10m), digits=1)

## 0.50 quantile of annual rainfall for the Mara

round(AICc(na50m)-AICc(la50m), digits=1)

## 0.90 quantile of annual rainfall for the Mara

round(AICc(na90m)-AICc(la90m), digits=1)
round(AICc(la90m)-AICc(qa90m), digits=1)

## 0.95 quantile of annual rainfall for the Mara

round(AICc(na95m)-AICc(la95m), digits=1)
round(AICc(la95m)-AICc(qa95m), digits=1)

#### wet season rainfall for the Mara

## 0.05 quantile of wet season rainfall for the Mara

round(AICc(nw5m)-AICc(lw5m), digits=1)

## 0.10 quantile of wet season rainfall for the Mara

round(AICc(nw10m)-AICc(lw10m), digits=1)

## 0.50 quantile of wet season rainfall for the Mara

round(AICc(nw50m)-AICc(lw50m), digits=1)

## 0.90 quantile of wet season rainfall for the Mara

round(AICc(nw90m)-AICc(lw90m), digits=1)
round(AICc(lw90m)-AICc(qw90m), digits=1)

## 0.95 quantile of wet season rainfall for the Mara

round(AICc(nw95m)-AICc(lw95m), digits=1)
round(AICc(lw95m)-AICc(qw95m), digits=1)

#### dry season rainfall for the Mara

## 0.05 quantile of dry season rainfall for the Mara

round(AICc(nd5m)-AICc(ld5m), digits=1)
round(AICc(ld5m)-AICc(qd5m), digits=1)

## 0.10 quantile of dry season rainfall for the Mara

round(AICc(nd10m)-AICc(ld10m), digits=1)

## 0.50 quantile of dry season rainfall for the Mara

round(AICc(nd50m)-AICc(ld50m), digits=1)

## 0.90 quantile of dry season rainfall for the Mara

round(AICc(nd90m)-AICc(ld90m), digits=1)

## 0.95 quantile of dry season rainfall for the Mara

round(AICc(nd95m)-AICc(ld95m), digits=1)

#####################################################################################################################################
#### test for significance of the quantile regression parameters with bootstrapping using the xy-pair method for rainfall in the Mara
#####################################################################################################################################

#### annual rainfall for the Mara

## 0.05 quantile of annual rainfall for the Mara

summary(na5m, se = "boot", R=10000)

## 0.10 quantile of annual rainfall for the Mara

summary(na10m, se = "boot", R=10000)

## 0.50 quantile of annual rainfall for the Mara

summary(na50m, se = "boot", R=10000)

## 0.90 quantile of annual rainfall for the Mara

summary(la90m, se = "boot", R=10000)

## 0.95 quantile of annual rainfall for the Mara

summary(la95m, se = "boot", R=10000)

#### wet season rainfall for the Mara

## 0.05 quantile of wet season rainfall for the Mara

summary(nw5m, se = "boot", R=10000)

## 0.10 quantile of wet season rainfall for the Mara

summary(nw10m, se = "boot", R=10000)

## 0.50 quantile of wet season rainfall for the Mara

summary(nw50m, se = "boot", R=10000)

## 0.90 quantile of wet season rainfall for the Mara

summary(lw90m, se = "boot", R=10000)

## 0.95 quantile of wet season rainfall for the Mara

summary(lw95m, se = "boot", R=10000)

#### dry season rainfall for the Mara

## 0.05 quantile of dry season rainfall for the Mara

summary(ld5m, se = "boot", R=10000)

## 0.10 quantile of dry season rainfall for the Mara

summary(nd10m, se = "boot", R=10000)

## 0.50 quantile of dry season rainfall for the Mara

summary(nd50m, se = "boot", R=10000)

## 0.90 quantile of dry season rainfall for the Mara

summary(nd90m, se = "boot", R=10000)

## 0.95 quantile of dry season rainfall for the Mara

summary(nd95m, se = "boot", R=10000)

###################################################
#### predictions of rainfall quantiles for the Mara
###################################################

# predictions of annual rainfall quantiles for the Mara

pqra5m <- predict(na5m, newdata=data.frame(ylm=ylm[!is.na(rfdwm$rfa)]))
pqra10m <- predict(na10m, newdata=data.frame(ylm=ylm[!is.na(rfdwm$rfa)]))
pqra50m <- predict(na50m, newdata=data.frame(ylm=ylm[!is.na(rfdwm$rfa)]))
pqra90m <- predict(la90m, newdata=data.frame(ylm=ylm[!is.na(rfdwm$rfa)]))
pqra95m <- predict(la95m, newdata=data.frame(ylm=ylm[!is.na(rfdwm$rfa)]))

# predictions of wet season rainfall quantiles for the Mara

pqrw5m <- predict(nw5m, newdata=data.frame(ylm=ylm[!is.na(rfdwm$rfw)]))
pqrw10m <- predict(nw10m, newdata=data.frame(ylm=ylm[!is.na(rfdwm$rfw)]))
pqrw50m <- predict(nw50m, newdata=data.frame(ylm=ylm[!is.na(rfdwm$rfw)]))
pqrw90m <- predict(lw90m, newdata=data.frame(ylm=ylm[!is.na(rfdwm$rfw)]))
pqrw95m <- predict(lw95m, newdata=data.frame(ylm=ylm[!is.na(rfdwm$rfw)]))

# predictions of dry season rainfall quantiles for the Mara

pqrd5m <- predict(ld5m, newdata=data.frame(ylm=ylm))
pqrd10m <- predict(nd10m, newdata=data.frame(ylm=ylm))
pqrd50m <- predict(nd50m, newdata=data.frame(ylm=ylm))
pqrd90m <- predict(nd90m, newdata=data.frame(ylm=ylm))
pqrd95m <- predict(nd95m, newdata=data.frame(ylm=ylm))

#########################################################################################################
#### candidate quantile regression models with polynomial terms of increasing order for rainfall in Narok
#########################################################################################################

#### candidate quantile regression models for annual rainfall for Narok

#### polynomial terms of year of year

pn <- poly(rfdwn$year2[!is.na(rfdwn$rfa)], 3)
yln <- pn[1:nrow(rfdwn[!is.na(rfdwn$rfa),]), 1] # linear term
yqn <- pn[1:nrow(rfdwn[!is.na(rfdwn$rfa),]), 2] # quadratic term

## 0.05 quantile of annual rainfall for Narok

na5n <- rq(rfa ~ 1, data=rfdwn[!is.na(rfdwn$rfa),], tau = 0.05)
la5n <- rq(rfa ~ yln, data=rfdwn[!is.na(rfdwn$rfa),], tau = 0.05)
qa5n <- rq(rfa ~ yln + yqn, data=rfdwn[!is.na(rfdwn$rfa),], tau = 0.05)

## 0.10 quantile of annual rainfall for Narok

na10n <- rq(rfa ~ 1, data=rfdwn[!is.na(rfdwn$rfa),], tau = 0.10)
la10n <- rq(rfa ~ yln, data=rfdwn[!is.na(rfdwn$rfa),], tau = 0.10)
qa10n <- rq(rfa ~ yln + yqn, data=rfdwn[!is.na(rfdwn$rfa),], tau = 0.10)

## 0.50 quantile of annual rainfall for Narok

na50n <- rq(rfa ~ 1, data=rfdwn[!is.na(rfdwn$rfa),], tau = 0.50)
la50n <- rq(rfa ~ yln, data=rfdwn[!is.na(rfdwn$rfa),], tau = 0.50)
qa50n <- rq(rfa ~ yln + yqn, data=rfdwn[!is.na(rfdwn$rfa),], tau = 0.50)

## 0.90 quantile of annual rainfall for Narok

na90n <- rq(rfa ~ 1, data=rfdwn[!is.na(rfdwn$rfa),], tau = 0.90)
la90n <- rq(rfa ~ yln, data=rfdwn[!is.na(rfdwn$rfa),], tau = 0.90)
qa90n <- rq(rfa ~ yln + yqn, data=rfdwn[!is.na(rfdwn$rfa),], tau = 0.90)

## 0.95 quantile of annual rainfall for Narok

na95n <- rq(rfa ~ 1, data=rfdwn[!is.na(rfdwn$rfa),], tau = 0.95)
la95n <- rq(rfa ~ yln, data=rfdwn[!is.na(rfdwn$rfa),], tau = 0.95)
qa95n <- rq(rfa ~ yln + yqn, data=rfdwn[!is.na(rfdwn$rfa),], tau = 0.95)

#### candidate quantile regression models for wet season rainfall for Narok

#### polynomial terms of year

pn <- poly(rfdwn$year2[!is.na(rfdwn$rfw)], 3)
yln <- pn[1:nrow(rfdwn[!is.na(rfdwn$rfw),]), 1] # linear term
yqn <- pn[1:nrow(rfdwn[!is.na(rfdwn$rfw),]), 2] # quadratic term

## 0.05 quantile of wet season rainfall for Narok

nw5n <- rq(rfw ~ 1, data=rfdwn[!is.na(rfdwn$rfw),], tau = 0.05)
lw5n <- rq(rfw ~ yln, data=rfdwn[!is.na(rfdwn$rfw),], tau = 0.05)
qw5n <- rq(rfw ~ yln + yqn, data=rfdwn[!is.na(rfdwn$rfw),], tau = 0.05)

## 0.10 quantile of wet season rainfall for Narok

nw10n <- rq(rfw ~ 1, data=rfdwn[!is.na(rfdwn$rfw),], tau = 0.10)
lw10n <- rq(rfw ~ yln, data=rfdwn[!is.na(rfdwn$rfw),], tau = 0.10)
qw10n <- rq(rfw ~ yln + yqn, data=rfdwn[!is.na(rfdwn$rfw),], tau = 0.10)

## 0.50 quantile of wet season rainfall for Narok

nw50n <- rq(rfw ~ 1, data=rfdwn[!is.na(rfdwn$rfw),], tau = 0.50)
lw50n <- rq(rfw ~ yln, data=rfdwn[!is.na(rfdwn$rfw),], tau = 0.50)
qw50n <- rq(rfw ~ yln + yqn, data=rfdwn[!is.na(rfdwn$rfw),], tau = 0.50)

## 0.90 quantile of wet season rainfall for Narok

nw90n <- rq(rfw ~ 1, data=rfdwn[!is.na(rfdwn$rfw),], tau = 0.90)
lw90n <- rq(rfw ~ yln, data=rfdwn[!is.na(rfdwn$rfw),], tau = 0.90)
qw90n <- rq(rfw ~ yln + yqn, data=rfdwn[!is.na(rfdwn$rfw),], tau = 0.90)

## 0.95 quantile of wet season rainfall for Narok

nw95n <- rq(rfw ~ 1, data=rfdwn[!is.na(rfdwn$rfw),], tau = 0.95)
lw95n <- rq(rfw ~ yln, data=rfdwn[!is.na(rfdwn$rfw),], tau = 0.95)
qw95n <- rq(rfw ~ yln + yqn, data=rfdwn[!is.na(rfdwn$rfw),], tau = 0.95)

#### candidate quantile regression models for dry season rainfall for Narok

#### polynomial terms of year

pn <- poly(rfdwn$year2[!is.na(rfdwn$rfd)], 3)
yln <- pn[1:nrow(rfdwn[!is.na(rfdwn$rfd),]), 1] # linear term
yqn <- pn[1:nrow(rfdwn[!is.na(rfdwn$rfd),]), 2] # quadratic term

## 0.05 quantile of dry season rainfall for Narok

nd5n <- rq(rfd ~ 1, data=rfdwn[!is.na(rfdwn$rfd),], tau = 0.05)
ld5n <- rq(rfd ~ yln, data=rfdwn[!is.na(rfdwn$rfd),], tau = 0.05)
qd5n <- rq(rfd ~ yln + yqn, data=rfdwn[!is.na(rfdwn$rfd),], tau = 0.05)

## 0.10 quantile of dry season rainfall for Narok

nd10n <- rq(rfd ~ 1, data=rfdwn[!is.na(rfdwn$rfd),], tau = 0.10)
ld10n <- rq(rfd ~ yln, data=rfdwn[!is.na(rfdwn$rfd),], tau = 0.10)
qd10n <- rq(rfd ~ yln + yqn, data=rfdwn[!is.na(rfdwn$rfd),], tau = 0.10)

## 0.50 quantile of dry season rainfall for Narok

nd50n <- rq(rfd ~ 1, data=rfdwn[!is.na(rfdwn$rfd),], tau = 0.50)
ld50n <- rq(rfd ~ yln, data=rfdwn[!is.na(rfdwn$rfd),], tau = 0.50)
qd50n <- rq(rfd ~ yln + yqn, data=rfdwn[!is.na(rfdwn$rfd),], tau = 0.50)

## 0.90 quantile of dry season rainfall for Narok

nd90n <- rq(rfd ~ 1, data=rfdwn[!is.na(rfdwn$rfd),], tau = 0.90)
ld90n <- rq(rfd ~ yln, data=rfdwn[!is.na(rfdwn$rfd),], tau = 0.90)
qd90n <- rq(rfd ~ yln + yqn, data=rfdwn[!is.na(rfdwn$rfd),], tau = 0.90)

## 0.95 quantile of dry season rainfall for Narok

nd95n <- rq(rfd ~ 1, data=rfdwn[!is.na(rfdwn$rfd),], tau = 0.95)
ld95n <- rq(rfd ~ yln, data=rfdwn[!is.na(rfdwn$rfd),], tau = 0.95)
qd95n <- rq(rfd ~ yln + yqn, data=rfdwn[!is.na(rfdwn$rfd),], tau = 0.95)

##############################################################################
#### select most parsimonious quantile regression models for rainfall in Narok
##############################################################################

#### annual rainfall quantiles for Narok

## 0.05 quantile of annual rainfall for Narok

round(AICc(na5n)-AICc(la5n), digits=1)
round(AICc(la5n)-AICc(qa5n), digits=1)

## 0.10 quantile of annual rainfall for Narok

round(AICc(na10n)-AICc(la10n), digits=1)
round(AICc(la10n)-AICc(qa10n), digits=1)

## 0.50 quantile of annual rainfall for Narok

round(AICc(na50n)-AICc(la50n), digits=1)

## 0.90 quantile of annual rainfall for Narok

round(AICc(na90n)-AICc(la90n), digits=1)

## 0.95 quantile of annual rainfall for Narok

round(AICc(na95n)-AICc(la95n), digits=1)

#### wet season rainfall quantiles for Narok

## 0.05 quantile of wet season rainfall for Narok

round(AICc(nw5n)-AICc(lw5n), digits=1)
round(AICc(lw5n)-AICc(qw5n), digits=1)

## 0.10 quantile of wet season rainfall for Narok

round(AICc(nw10n)-AICc(lw10n), digits=1)

## 0.50 quantile of wet season rainfall for Narok

round(AICc(nw50n)-AICc(lw50n), digits=1)

## 0.90 quantile of wet season rainfall for Narok

round(AICc(nw90n)-AICc(lw90n), digits=1)

## 0.95 quantile of wet season rainfall for Narok

round(AICc(nw95n)-AICc(lw95n), digits=1)

#### dry season rainfall quantiles for Narok

## 0.05 quantile of dry season rainfall for Narok

round(AICc(nd5n)-AICc(ld5n), digits=1)

## 0.10 quantile of dry season rainfall for Narok

round(AICc(nd10n)-AICc(ld10n), digits=1)

## 0.50 quantile of dry season rainfall for Narok

round(AICc(nd50n)-AICc(ld50n), digits=1)
round(AICc(ld50n)-AICc(qd50n), digits=1)

## 0.90 quantile of dry season rainfall for Narok

round(AICc(nd90n)-AICc(ld90n), digits=1)

## 0.95 quantile of dry season rainfall for Narok

round(AICc(nd95n)-AICc(ld95n), digits=1)

######################################################################################################################
#### test for significance of the quantile regression parameters with bootstrapping using the xy-pair method for Narok
######################################################################################################################

#### annual rainfall quantiles for Narok

## 0.05 quantile of annual rainfall for Narok

summary(la5n, se = "boot", R=10000)

## 0.10 quantile of annual rainfall for Narok

summary(la10n, se = "boot", R=10000)

## 0.50 quantile of annual rainfall for Narok

summary(na50n, se = "boot", R=10000)

## 0.90 quantile of annual rainfall for Narok

summary(na90n, se = "boot", R=10000)

## 0.95 quantile of annual rainfall for Narok

summary(na95n, se = "boot", R=10000)

#### wet season rainfall quantiles for Narok

## 0.05 quantile of wet season rainfall for Narok

summary(lw5n, se = "boot", R=10000)

## 0.10 quantile of wet season rainfall for Narok

summary(nw10n, se = "boot", R=10000)

## 0.50 quantile of wet season rainfall for Narok

summary(nw50n, se = "boot", R=10000)

## 0.90 quantile of wet season rainfall for Narok

summary(nw90n, se = "boot", R=10000)

## 0.95 quantile of wet season rainfall for Narok

summary(nw95n, se = "boot", R=10000)

#### dry season rainfall quantiles for Narok

## 0.05 quantile of dry season rainfall for Narok

summary(nd5n, se = "boot", R=10000)

## 0.10 quantile of dry season rainfall for Narok

summary(nd10n, se = "boot", R=10000)

## 0.50 quantile of dry season rainfall for Narok

summary(ld50n, se = "boot", R=10000)

## 0.90 quantile of dry season rainfall for Narok

summary(nd90n, se = "boot", R=10000)

## 0.95 quantile of dry season rainfall for Narok

summary(nd95n, se = "boot", R=10000)

################################################
#### predictions of rainfall quantiles for Narok
################################################

# annual rainfall quantiles for Narok

pqra5n <- predict(la5n, newdata=data.frame(yln=yln[!is.na(rfdwn$rfa)]))
pqra10n <- predict(la10n, newdata=data.frame(yln=yln[!is.na(rfdwn$rfa)]))
pqra50n <- predict(na50n, newdata=data.frame(yln=yln[!is.na(rfdwn$rfa)]))
pqra90n <- predict(na90n, newdata=data.frame(yln=yln[!is.na(rfdwn$rfa)]))
pqra95n <- predict(na95n, newdata=data.frame(yln=yln[!is.na(rfdwn$rfa)]))

# wet season rainfall quantiles for Narok

pqrw5n <- predict(lw5n, newdata=data.frame(yln=yln[!is.na(rfdwn$rfw)]))
pqrw10n <- predict(nw10n, newdata=data.frame(yln=yln[!is.na(rfdwn$rfw)]))
pqrw50n <- predict(nw50n, newdata=data.frame(yln=yln[!is.na(rfdwn$rfw)]))
pqrw90n <- predict(nw90n, newdata=data.frame(yln=yln[!is.na(rfdwn$rfw)]))
pqrw95n <- predict(nw95n, newdata=data.frame(yln=yln[!is.na(rfdwn$rfw)]))

# dry season rainfall quantiles for Narok

pqrd5n <- predict(nd5n, newdata=data.frame(yln=yln))
pqrd10n <- predict(nd10n, newdata=data.frame(yln=yln))
pqrd50n <- predict(ld50n, newdata=data.frame(yln=yln))
pqrd90n <- predict(nd90n, newdata=data.frame(yln=yln))
pqrd95n <- predict(nd95n, newdata=data.frame(yln=yln))

########################################################################################################################
#### plot the quantile regression predictions for the the annual and seasonal rainfall components for the Mara and Narok
########################################################################################################################

library(extrafont)
tiff("~/Figures/Fig6.tiff", width = 19, height = 15, units = "cm", res = 400, pointsize=10, compression = "lzw")
par(mfrow=c(3,2), mar=c(2, 4, 2, 0), oma=c(1,0,0,0)+0.2, ps=10, family = "Arial", cex=1)

#### annual rainfall quantiles Mara

round(mean(rfdwm$rfa[!is.na(rfdwm$rfa)]), digits=1)
round(sd(rfdwm$rfa[!is.na(rfdwm$rfa)]), digits=1)
plot(rfdwm$year2, rfdwm$rfa, pch=1, xlab="year", ylab="", main="Mara annual rainfall\n(mean = 985.6 mm, sd = 165.0 mm)", cex.lab=0.9, cex.axis=1, cex.main=1, ylim=c(550,1700), las=1)
lines(rfdwm$year2[!is.na(rfdwm$rfa)], pqra5m, lty=3, lwd=2, col="blue")
lines(rfdwm$year2[!is.na(rfdwm$rfa)], pqra10m, lty=2, lwd=2, col="blue")
lines(rfdwm$year2[!is.na(rfdwm$rfa)], pqra50m, lwd=2, col="blue")
lines(rfdwm$year2[!is.na(rfdwm$rfa)], pqra90m, lty=2, lwd=2, col="blue")
lines(rfdwm$year2[!is.na(rfdwm$rfa)], pqra95m, lty=3, lwd=2, col="blue")
legend(1963,1800, c("0.95/0.05 quantile", "0.90/0.10 quantile", "0.50 quantile"),lty=c(3,2,1), cex=0.9, bty="n", lwd=c(2,2,2), col="blue", seg.len=4)
text(par("usr")[1]-4, par("usr")[4]+100, labels="(A)", adj=0, cex=1, xpd=T, font=2)
mtext("Rainfall (mm)", side=2, line=3, cex=1.2)
axis(1, labels=F, tcl=0.2, at=seq(min(rfdwm$year2[!is.na(rfdwm$rfa)]),max(rfdwm$year2[!is.na(rfdwm$rfa)])))

# annual rainfall quantiles Narok

round(mean(rfdwn$rfa[!is.na(rfdwn$rfa)]), digits=1)
round(sd(rfdwn$rfa[!is.na(rfdwn$rfa)]), digits=1)
plot(rfdwn$year2, rfdwn$rfa, pch=1, xlab="year", ylab="", main="Narok annual rainfall\n(mean = 733.9 mm, sd = 232.8 mm)", cex.lab=0.9, cex.axis=1, cex.main=1, ylim=c(300, 1700), las=1)
lines(rfdwn$year2[!is.na(rfdwn$rfa)], pqra5n, lty=3, lwd=2, col="blue")
lines(rfdwn$year2[!is.na(rfdwn$rfa)], pqra10n, lty=2, lwd=2, col="blue")
lines(rfdwn$year2[!is.na(rfdwn$rfa)], pqra50n, lwd=2, col="blue")
lines(rfdwn$year2[!is.na(rfdwn$rfa)], pqra90n, lty=2, lwd=2, col="blue")
lines(rfdwn$year2[!is.na(rfdwn$rfa)], pqra95n, lty=3, lwd=2, col="blue")
text(par("usr")[1]-10, par("usr")[4]+100, labels="(B)", adj=0, cex=1, xpd=T, font=2)
axis(1, labels=F, tcl=0.2, at=seq(min(rfdwn$year2[!is.na(rfdwn$rfa)]),max(rfdwn$year2[!is.na(rfdwn$rfa)])))

# wet season rainfall quantiles Mara

round(mean(rfdwm$rfw[!is.na(rfdwm$rfw)]), digits=1)
round(sd(rfdwm$rfw[!is.na(rfdwm$rfw)]), digits=1)
plot(rfdwm$year2, rfdwm$rfw, pch=1, xlab="year", ylab="", main="Mara wet season rainfall\n(mean = 772.5 mm, sd = 144.6 mm)", cex.lab=0.9, cex.axis=1, cex.main=1, las=1, ylim=c(450,1200))
lines(rfdwm$year2[!is.na(rfdwm$rfw)], pqrw5m, lty=3, lwd=2, col="blue")
lines(rfdwm$year2[!is.na(rfdwm$rfw)], pqrw10m, lty=2, lwd=2, col="blue")
lines(rfdwm$year2[!is.na(rfdwm$rfw)], pqrw50m, lwd=2, col="blue")
lines(rfdwm$year2[!is.na(rfdwm$rfw)], pqrw90m, lty=2, lwd=2, col="blue")
lines(rfdwm$year2[!is.na(rfdwm$rfw)], pqrw95m, lty=3, lwd=2, col="blue")
text(par("usr")[1]-4, par("usr")[4]+80, labels="(C)", adj=0, cex=1, xpd=T, font=2)
mtext("Rainfall (mm)", side=2, line=3, cex=1.2)
axis(1, labels=F, tcl=0.2, at=seq(min(rfdwm$year2[!is.na(rfdwm$rfw)]),max(rfdwm$year2[!is.na(rfdwm$rfw)])))

# wet season rainfall quantiles Narok

round(mean(rfdwn$rfw[!is.na(rfdwn$rfw)]), digits=1)
round(sd(rfdwn$rfw[!is.na(rfdwm$rfw)]), digits=1)
plot(rfdwn$year2, rfdwn$rfw, pch=1, xlab="year", ylab="", main="Narok wet season rainfall\n(mean = 614.7 mm, sd = 216.1 mm)", cex.lab=0.9, cex.axis=1, cex.main=1, ylim=c(200,1500), las=1)
lines(rfdwn$year2[!is.na(rfdwn$rfw)], pqrw5n, lty=3, lwd=2, col="blue")
lines(rfdwn$year2[!is.na(rfdwn$rfw)], pqrw10n, lty=2, lwd=2, col="blue")
lines(rfdwn$year2[!is.na(rfdwn$rfw)], pqrw50n, lwd=2, col="blue")
lines(rfdwn$year2[!is.na(rfdwn$rfw)], pqrw90n, lty=2, lwd=2, col="blue")
lines(rfdwn$year2[!is.na(rfdwn$rfw)], pqrw95n, lty=3, lwd=2, col="blue")
text(par("usr")[1]-10, par("usr")[4]+100, labels="(D)", adj=0, cex=1, xpd=T, font=2)
axis(1, labels=F, tcl=0.2, at=seq(min(rfdwn$year2[!is.na(rfdwn$rfw)]),max(rfdwn$year2[!is.na(rfdwn$rfw)])))

# dry season rainfall quantiles Mara

round(mean(rfdwm$rfd[!is.na(rfdwm$rfd)]), digits=1)
round(sd(rfdwm$rfd[!is.na(rfdwm$rfd)]), digits=1)
plot(rfdwm$year2, rfdwm$rfd, pch=1, xlab="year", ylab="", main="Mara dry season rainfall\n(mean = 212.2 mm, sd = 78.2 mm)", cex.lab=0.9, cex.axis=1, cex.main=1, las=1, ylim=c(0,450))
lines(rfdwm$year2, pqrd5m, lty=3, lwd=2, col="blue")
lines(rfdwm$year2, pqrd10m, lty=2, lwd=2, col="blue")
lines(rfdwm$year2, pqrd50m, lwd=2, col="blue")
lines(rfdwm$year2, pqrd90m, lty=2, lwd=2, col="blue")
lines(rfdwm$year2, pqrd95m, lty=3, lwd=2, col="blue")
text(par("usr")[1]-4, par("usr")[4]+40, labels="(E)", adj=0, cex=1, xpd=T, font=2)
mtext("Year",1, line=2, cex=1.2)
mtext("Rainfall (mm)", side=2, line=3, cex=1.2)
axis(1, labels=F, tcl=0.2, at=seq(min(rfdwm$year2),max(rfdwm$year2)))

# dry season rainfall quantiles Narok

round(mean(rfdwn$rfd[!is.na(rfdwn$rfd)]), digits=1)
round(sd(rfdwn$rfd[!is.na(rfdwn$rfd)]), digits=1)
plot(rfdwn$year2, rfdwn$rfd, pch=1, xlab="year", ylab="", main="Narok dry season rainfall\n(mean = 120.7 mm, sd = 57.6 mm)", cex.lab=0.9, cex.axis=1, cex.main=1, las=1, ylim=c(0,350))
lines(rfdwn$year2, pqrd5n, lty=3, lwd=2, col="blue")
lines(rfdwn$year2, pqrd10n, lty=2, lwd=2, col="blue")
lines(rfdwn$year2, pqrd50n, lwd=2, col="blue")
lines(rfdwn$year2, pqrd90n, lty=2, lwd=2, col="blue")
lines(rfdwn$year2, pqrd95n, lty=3, lwd=2, col="blue")
text(par("usr")[1]-10, par("usr")[4]+40, labels="(F)", adj=0, cex=1, xpd=T, font=2)
mtext("Year",1, line=2, cex=1.2)
axis(1, labels=F, tcl=0.2, at=seq(min(rfdwn$year2),max(rfdwn$year2)))
dev.off()

##########################################
##########################################
#### Mara rainfall standardisation methods
##########################################
##########################################

#### reload the monthly rainfall data for the Mara

rm(list = ls())
rfmi <- read.csv("~/Supporting information/S1_data.csv")
library("plyr")
library("reshape")

##################################################################
#### arithmetic mean of monthly rainfall across gauges in the Mara
##################################################################

rfym <- tapply(rfmi$Rain_imp[!is.na(rfmi$Rain_imp)], INDEX=list(rfmi$Month[!is.na(rfmi$Rain_imp)], rfmi$Year[!is.na(rfmi$Rain_imp)]), mean)
rfm <- melt(rfym, id.vars=1:ncol(rfym))
colnames(rfm)[1] <- "month"
colnames(rfm)[2] <- "year"
colnames(rfm)[3] <- "rfm"
rfm <- rfm[!(rfm$year==2015 & rfm$month>3),]
rfamm <- rfm ## monthly rainfall standardized using arithmetic mean
rfm2 <- rfm

#### derive the annual and seasonal rainfall components

rfm2$year2 <- rfm$year
rfm2$year2[rfm2$month==11|rfm2$month==12] <- rfm2$year[rfm2$month==11|rfm2$month==12]+1
rfm2$season[rfm2$month==1|rfm2$month==2|rfm2$month==3|rfm2$month==4|rfm2$month==5|rfm2$month==6|rfm2$month==11|rfm2$month==12] <- "wet"
rfm2$season[rfm2$month==7|rfm2$month==8|rfm2$month==9|rfm2$month==10] <- "dry"
rfm2 <- rfm2[!(rfm2$year2==1965 & rfm2$season =="wet"),]
rfm2 <- rfm2[!(rfm2$year2==2015 & rfm2$season =="wet"),]
rfdwm <-  tapply(rfm2$rf, INDEX=list(rfm2$season, rfm2$year2), sum)
s <- seq(1, length(rfdwm), 2)
rfdm <- rfdwm[s]
rfdm <- data.frame(rfd=rfdm, year2=unique(rfm2$year2)) # dry season rainfall standardized using arithmetic mean
rfwm <- rfdwm[s+1]
rfwm <- data.frame(rfw=rfwm, year2=unique(rfm2$year2)) # wet season rainfall standardized using arithmetic mean
rfdwm <- cbind(rfdm, rfwm)
rfdwm$rfa <- rfdwm$rfd+rfdwm$rfw # annual rainfall standardized using arithmetic mean
rfam <- rfdwm #### annual and seasonal rainfall components standardized using arithmetic mean

########################################################################
#### mean-weighted average of monthly rainfall across gauges in the Mara
########################################################################

ms <- tapply(rfmi$Rain_imp[!is.na(rfmi$Rain_imp)], rfmi$Station[!is.na(rfmi$Rain_imp)], FUN=mean)
o <- order(unique(rfmi$Station))
msdfm <- data.frame(Station=unique(rfmi$Station)[o], ms=unname(unlist(ms)))
rfmi2 <- merge(rfmi, msdfm, by="Station")
rfmi3 <- rfmi2
sms <- tapply(rfmi3$ms[!is.na(rfmi3$Rain_imp)], rfmi3$Date[!is.na(rfmi3$Rain_imp)], FUN=mean)
o <- order(unique(rfmi3$Date))
smsdfm <- data.frame(Date=unique(rfmi3$Date)[o], sms=unname(unlist(sms)))
rfmi4 <- merge(rfmi3, smsdfm, by="Date")
rfmi5 <- rfmi4
rfmi5$Rain_rfd <- rfmi5$Rain_imp*rfmi5$ms/rfmi5$sms
rfym <- tapply(rfmi5$Rain_rfd[!is.na(rfmi5$Rain_rfd)], INDEX=list(rfmi5$Month[!is.na(rfmi5$Rain_rfd)], rfmi5$Year[!is.na(rfmi5$Rain_rfd)]), mean)
rfm <- melt(rfym, id.vars=1:ncol(rfym))
colnames(rfm)[1] <- "month"
colnames(rfm)[2] <- "year"
colnames(rfm)[3] <- "rfm"
rfm <- rfm[!(rfm$year==2015 & rfm$month>3),]
rfmwam <- rfm # monthly rainfall standardized using mean-weighted avarage
rfm2 <- rfm

#### derive the annual and seasonal rainfall components

rfm2$year2 <- rfm$year
rfm2$year2[rfm2$month==11|rfm2$month==12] <- rfm2$year[rfm2$month==11|rfm2$month==12]+1
rfm2$season[rfm2$month==1|rfm2$month==2|rfm2$month==3|rfm2$month==4|rfm2$month==5|rfm2$month==6|rfm2$month==11|rfm2$month==12] <- "wet"
rfm2$season[rfm2$month==7|rfm2$month==8|rfm2$month==9|rfm2$month==10] <- "dry"
rfm2 <- rfm2[!(rfm2$year2==1965 & rfm2$season =="wet"),]
rfm2 <- rfm2[!(rfm2$year2==2015 & rfm2$season =="wet"),]
rfdwm <-  tapply(rfm2$rf, INDEX=list(rfm2$season, rfm2$year2), sum)
s <- seq(1, length(rfdwm), 2)
rfdm <- rfdwm[s]
rfdm <- data.frame(rfd=rfdm, year2=unique(rfm2$year2)) # dry season rainfall standardized using mean-weighted avarage
rfwm <- rfdwm[s+1]
rfwm <- data.frame(rfw=rfwm, year2=unique(rfm2$year2)) # wet season rainfall standardized using mean-weighted avarage
rfdwm <- cbind(rfdm, rfwm)
rfdwm$rfa <- rfdwm$rfd+rfdwm$rfw # annual rainfall standardized using mean-weighted avarage
rfmwa <- rfdwm #### annual and seasonal rainfall components standardized using mean-weighted avarage

#######################################################################
##### gauge-adjusted mean of monthly rainfall across gauges in the Mara
#######################################################################

msm <- tapply(rfmi$Rain_imp[!is.na(rfmi$Rain_imp)], rfmi$Station[!is.na(rfmi$Rain_imp)], FUN=mean)
o <- order(unique(rfmi$Station))
msdfm <- data.frame(Station=unique(rfmi$Station)[o], msm=unname(unlist(msm)))
rfmi2 <- merge(rfmi, msdfm, by="Station")
rfmi2$Rain_rfmd <- rfmi2$Rain_imp/rfmi2$ms*mean(msm)
rfmym <- tapply(rfmi2$Rain_rfmd[!is.na(rfmi2$Rain_rfmd)], INDEX=list(rfmi2$Month[!is.na(rfmi2$Rain_rfmd)], rfmi2$Year[!is.na(rfmi2$Rain_rfmd)]), mean)
head(rfmym)
library("plyr")
library("reshape")
rfm <- melt(rfmym, id.vars=1:ncol(rfmym))
colnames(rfm)[1] <- "month"
colnames(rfm)[2] <- "year"
colnames(rfm)[3] <- "rfm"
rfm <- rfm[!(rfm$year==2015 & rfm$month>3),]
rfgamm <- rfm # monthly rainfall standardized using gauge-adjusted mean
rfm2 <- rfm

#### derive the annual and seasonal rainfall components

rfm2$year2 <- rfm$year
rfm2$year2[rfm2$month==11|rfm2$month==12] <- rfm2$year[rfm2$month==11|rfm2$month==12]+1
rfm2$season[rfm2$month==1|rfm2$month==2|rfm2$month==3|rfm2$month==4|rfm2$month==5|rfm2$month==6|rfm2$month==11|rfm2$month==12] <- "wet"
rfm2$season[rfm2$month==7|rfm2$month==8|rfm2$month==9|rfm2$month==10] <- "dry"
rfm2 <- rfm2[!(rfm2$year2==1965 & rfm2$season =="wet"),]
rfm2 <- rfm2[!(rfm2$year2==2015 & rfm2$season =="wet"),]
rfdwm <-  tapply(rfm2$rfm, INDEX=list(rfm2$season, rfm2$year2), sum)
s <- seq(1, length(rfdwm), 2)
rfdm <- rfdwm[s]
rfdm <- data.frame(rfd=rfdm, year2=unique(rfm2$year2)) # dry season rainfall standardized using gauge-adjusted mean
rfwm <- rfdwm[s+1]
rfwm <- data.frame(rfw=rfwm, year2=unique(rfm2$year2)) # wet season rainfall standardized using gauge-adjusted mean
rfdwm <- cbind(rfdm, rfwm)
rfdwm$rfa <- rfdwm$rfd+rfdwm$rfw # annual rainfall standardized using gauge-adjusted mean
rfgam <- rfdwm #### annual and seasonal rainfall components standardized using gauge-adjusted mean

#####################################################################################################
#### Predictions from a generalized linear mixed model for monthly rainfall across gauges in the Mara
#####################################################################################################

#### prepare the data

ld <- length(unique(rfmi$Date))
ly <- length(unique(rfmi$Year))
ls <- length(unique(rfmi$Station))
rfmi2 <- data.frame(Station=rep(unique(rfmi$Station), times=ld), Year=rep(unique(rfmi$Year), each=ls*12)[1:9045], Month=rep(c(1:12), each=ls, times=ly)[1:9045])
rfmi3 <- merge(rfmi, rfmi2, by=c("Station", "Year", "Month"), all.y=T)
rfmi3$Date <- paste(rfmi3$Year, rfmi3$Month, sep="-")
rfmi3$Date <- as.factor(rfmi3$Date)
colnames(rfmi3)[15] <- "Rain_imp"

length(unique(rfmi$Date))

#### tweedie mixed model model

library("MASS")
library("statmod")
library("tweedie")

tp <- tweedie.profile(Rain_imp~Date, p.vec=seq(1.0,2.0,by=0.1), data=rfmi3[!is.na(rfmi3$Rain_imp),], link.power=1, fit.glm=FALSE, do.smooth=TRUE, do.plot=TRUE,method="inversion",conf.level=0.95, phi.method= "mle",verbose=TRUE)

lmt <- glmmPQL(Rain_imp~Date,random=~1|Station,data=rfmi3,family=tweedie(var.power = tp$p.max))

#### predict missing values for each month/year/station combination from tweedie model

plmt <- list()
for (i in 1:nrow(rfmi3)){
  plmt[[i]] <- predict(lmt, newdata=data.frame(Date=rfmi3$Date[i], Station=rfmi3$Station[i], type=c("response")))
}
plmt <- unlist(plmt)
rfm <- data.frame(rf=plmt^(1/(1-tp$p.max)), year=rfmi3$Year, month=rfmi3$Month, Station=rfmi3$Station, Date=rfmi3$Date)
rfm <- aggregate(rfm$rf, list(rfm$year, rfm$month), mean)
names(rfm)[1] <- "year"
names(rfm)[2] <- "month"
names(rfm)[3] <- "rf"
o <- order(rfm$year, rfm$month)
rfm <- rfm[o,] 
rfm <- rfm[!(rfm$year==2015 & rfm$month>3),]
rftmm <- rfm # monthly rainfall standardized using a tweedie mixed model
rfm2 <- rfm

#### derive the annual and seasonal rainfall components

rfm2$year2 <- rfm2$year
rfm2$year2[rfm2$month==11|rfm2$month==12] <- rfm2$year[rfm2$month==11|rfm2$month==12]+1
rfm2$season[rfm2$month==1|rfm2$month==2|rfm2$month==3|rfm2$month==4|rfm2$month==5|rfm2$month==6|rfm2$month==11|rfm2$month==12] <- "wet"
rfm2$season[rfm2$month==7|rfm2$month==8|rfm2$month==9|rfm2$month==10] <- "dry"
rfm2 <- rfm2[!(rfm2$year2==1965 & rfm2$season =="wet"),]
rfm2 <- rfm2[!(rfm2$year2==2015 & rfm2$season =="wet"),]
rfdwm <-  tapply(rfm2$rf, INDEX=list(rfm2$season, rfm2$year2), sum)
s <- seq(1, length(rfdwm), 2)
rfdm <- rfdwm[s]
rfdm <- data.frame(rfd=rfdm, year2=unique(rfm2$year2)) # dry season rainfall
rfwm <- rfdwm[s+1]
rfwm <- data.frame(rfw=rfwm, year2=unique(rfm2$year2)) # wet season rainfall
rfdwm <- cbind(rfdm, rfwm)
rfdwm$rfa <- rfdwm$rfd+rfdwm$rfw # annual rainfall
rftm <- rfdwm #### annual and seasonal rainfall components standardized using a generalized linear mixed model

##########################################################
#### plot of the standardized annual rainfall for the Mara
##########################################################

# times series of standardized rainfall Mara
library("extrafont")
library(zoo)

tsam <- ts(rfam$rfa,start=c(1965,1)) # arithmetic mean
tsmwa <- ts(rfmwa$rfa,start=c(1965,1)) # mean-weighted
tsgam <- ts(rfgam$rfa,start=c(1965,1)) # gauge-adjusted mean
tstm <- ts(rftm$rfa,start=c(1965,1)) # predictions from tweedie mixed model

tiff("~/Supporting information/S1_fig.tiff", width = 10, height = 7, units = "cm", res = 300, pointsize=10, compression = "lzw")
par(mar=c(2.5, 3.5, 1, 0), oma=c(0,0,0,0)+0.2, ps=10, family = "Arial", cex=1)

#### mean-weighted average

plot(as.zoo(tsmwa), ylim=c(500,1500), lwd=1.5, main="Mara annual rainfall", col="orange", las=1, ylab="", xlab="year", cex.main=1.2, cex.axis=0.9)
axis(1,at=seq(1970, 2010, 10), labels=F, tck=1, col.ticks="gray86")
axis(2,at=seq(600, 1400,200), labels=F, tck=1, col.ticks="gray86")
box()
axis(1, labels=F, tcl=0.2, at=seq(min(rfgam$year2),max(rfgam$year2)))
mtext("Rainfall (mm)", side=2, line=2.7, cex=1)
mtext("Year", side=1, line=1.8, cex=1)

#### predictions from a tweedie mixed model

lines(as.zoo(tstm), col="red", lwd=1.5)

#### artithmetic mean

lines(as.zoo(tsam), col="black", lwd=1.5)

#### gauge-adjusted mean

lines(as.zoo(tsgam), col="blue", lwd=1.5)

legend("topleft", legend=c("Arithmetic mean", "Mean-weighted average", "Gauge-adjusted mean", "Tweedie mixed model"), col=c("black", "orange", "blue", "red"), horiz=F, cex=0.8, lty=c(1,1,1), lwd=c(1.5,1.5,1.5), bty = "n")
dev.off()

### include tweedie model from sas

tst <- ts(rft$rfa,start=c(1965,1)) # predictions from tweedie mixed model

tiff("~/Supporting information/S1_fig3.tiff", width = 10, height = 7, units = "cm", res = 300, pointsize=10, compression = "lzw")
par(mar=c(2.5, 3.5, 1, 0), oma=c(0,0,0,0)+0.2, ps=10, family = "Arial", cex=1)

#### mean-weighted average

plot(as.zoo(tsmwa), ylim=c(500,1500), lwd=1.5, main="Mara annual rainfall", col="orange", las=1, ylab="", xlab="year", cex.main=1.2, cex.axis=0.9)
axis(1,at=seq(1970, 2010, 10), labels=F, tck=1, col.ticks="gray86")
axis(2,at=seq(600, 1400,200), labels=F, tck=1, col.ticks="gray86")
box()
axis(1, labels=F, tcl=0.2, at=seq(min(rfgam$year2),max(rfgam$year2)))
mtext("Rainfall (mm)", side=2, line=2.7, cex=1)
mtext("Year", side=1, line=1.8, cex=1)

#### predictions from a tweedie mixed model

lines(as.zoo(tstm), col="red", lwd=1.5)

#### predictions from a tweedie model

lines(as.zoo(tst), col="brown", lwd=1.5)

#### artithmetic mean

lines(as.zoo(tsam), col="black", lwd=1.5)

#### gauge-adjusted mean

lines(as.zoo(tsgam), col="blue", lwd=1.5)

legend("topleft", legend=c("Arithmetic mean", "Mean-weighted average", "Gauge-adjusted mean", "Tweedie mixed model"), col=c("black", "orange", "blue", "red"), horiz=F, cex=0.8, lwd=c(1.5,1.5,1.5), bty = "n")

##########################################################
#### combine the standardized monthly rainfall for the Mara
###########################################################

#### dataframe including all standardisations

rfs <- rfamm[,2:1]
rfs$Artithmetic_mean <- round(rfamm$rf, digits=1) # arithmetic mean
rfs$Weighted_Average <- round(rfmwam$rf, digits=1) # mean-weigted average
rfs$Gauge_adjusted_mean <- round(rfgamm$rf, digits=1) # gauge-adjusted mean
rfs$Tweedie_model_pred <- round(rftmm$rf, digits=1) # generalized linear mixed model (tweedie)

#write.table(rfs, "~/Supporting information/Mara_rainfall_stand_1965_2015.csv")
