# Supplementary material for: Rainfall trends and variation in the Maasai Mara ecosystem and their implications for animal population and biodiversity dynamics
Source: PLoS One. 2018 Sep 19;13(9):e0202814. doi: 10.1371/journal.pone.0202814 (PMC6145597; doi:10.1371/journal.pone.0202814)
Supplement: S2 File — The analysis pertains to the time series of the total monthly rainfall, and to the annual and seasonal rainfall components. (TXT) [file pone.0202814.s010.txt]

/*------Temporal trend and variation in the annual and seasonal rainfall components------*/;

/*------Load the rainfall data for the Mara------*/;
PROC IMPORT OUT= WORK.Mara 
            DATAFILE= "~\Supporting information\S1_data.xlsx" 
            DBMS=EXCEL REPLACE;
     RANGE="Mararain_interpolated_GB$"; 
     GETNAMES=YES;
     MIXED=NO;
     SCANTEXT=YES;
     USEDATE=YES;
     SCANTIME=YES;
RUN;

Proc means data=Mara nway noprint; /*------Data with original total monthly rainfall------*/
class station; /*------Contains names of all rain gauges in Masai Mara------*/;
var Rain_imp;  /*------Total monthly rainfall recorded at each of the rain gauges------*/
output out= means (drop=_type_ _freq_) mean= /autoname; /*------calculate the average monthly rainfall for each rain gauge over all years and months------*/;
run;

/*------Sort gauge means by rain gauge name------*/;
proc sort data=means;
by Station;
run;
Proc sort data=Mara;
by Station;
run;

/*------Merge rain gauge means with original rainfall------- */;
data Mara_gauge_adjusted;
merge Mara means;
 by Station;
 gauge_ratio=Rain_imp/Rain_imp_mean;
 run;

 /*------Calculate the overall mean monthly rainfall across all gauges------*/;
Proc means data=means nway noprint; 
var Rain_imp_Mean;                                     
output out= means2 (drop=_type_ _freq_) mean(Rain_imp_mean)= overall_mean; 
run;
data means3; set means2;
call symputx ('x_bar', Overall_mean);
run;

/*------Calculate the number of gauges active during each month and year------*/;
Proc means data=Mara nway noprint; 
class year month;
var Rain_imp;                                     
output out= nactive_stations (drop=_type_ _freq_) n(Rain_imp)= n_active;
LABEL  Rain_imp  ="n_active";
run;

proc sort data=Mara_gauge_adjusted;
by year month;
run;
proc sort data=nactive_stations;
by year month;
run;

/*------Multiply the gauge ratio by the overall mean------*/;
data Mara_gauge_adjusted2;
merge Mara_gauge_adjusted nactive_stations;
by year month;
Gauge_adjusted_mean= (gauge_ratio*Symget ("x_bar"));
run;

/*------Sum up the monthly rainfall of the active gauges for each month and year------*/;
Proc summary data=Mara_gauge_adjusted2;
var Gauge_adjusted_mean;  
by year month;                          
output out=Mara_gauge_adjusted3 (drop=_type_ _freq_) sum=Gauge_adjusted_mean_sum; 
run;

/*------Divide the summed rainfall by the number of gauges active during each month and year------*/;
data Mara_gauge_adjusted4;
merge Mara_gauge_adjusted3 nactive_stations;
by year month;
Gauge_adjusted_mean= round(Gauge_adjusted_mean_sum/n_active, 0.1);
run;

/*------Derive the annual and seasonal rainfall components for the Mara------*/;
Proc sort data=Mara_gauge_adjusted4 ;
by Year Month;
run;

data Mara_gauge_adjusted4; set Mara_gauge_adjusted4;
if Month=1 then Month2="Jan";
if Month=2 then Month2="Feb";
if Month=3 then Month2="Mar";
if Month=4 then Month2="Apr";
if Month=5 then Month2="May";
if Month=6 then Month2="Jun";
if Month=7 then Month2="Jul";
if Month=8 then Month2="Aug";
if Month=9 then Month2="Sep";
if Month=10 then Month2="Oct";
if Month=11 then Month2="Nov";
if Month=12 then Month2="Dec";
run;

proc transpose data=Mara_gauge_adjusted4 out=Mara_2 (drop=_name_ _label_) prefix=Month;
by Year ;
var gauge_adjusted_mean;
run;

data Mara2; set Mara_2;
	Dry=sum(of month7-Month10);
	Wet=lag1(month11)+lag1(month12)+sum(of month1-month6);
	Annual=wet+dry;
	year2=year/1000;

	mavwet3=(lag0(wet)+lag1(wet)+lag2(wet))/3/764.9840000;
	mavannual5=(lag0(annual)+lag1(annual)+lag2(annual)+lag3(annual)+lag4(annual))/5;
	mavwet5=(lag0(wet)+lag1(wet)+lag2(wet)+lag3(wet)+lag4(wet))/764.9840000/*5811.6537786*/;
    mavannual6=(lag0(annual)+lag1(annual)+lag2(annual)+lag3(annual)+lag4(annual)+lag5(annual))/6;
	mavwet6=(lag0(wet)+lag1(wet)+lag2(wet)+lag3(wet)+lag4(wet)+lag5(wet))/6;

    mavannual7=(lag0(annual)+lag1(annual)+lag2(annual)+lag3(annual)+lag4(annual)+lag5(annual)+lag6(wet))/7;
	mavwet7=(lag0(wet)+lag1(wet)+lag2(wet)+lag3(wet)+lag4(wet)+lag5(wet)+lag6(wet))/6;
	Mavdry2=(lag0(dry)+lag1(dry))/2/ 212.2060000;
	Mavdry3=(lag0(dry)+lag1(dry)+lag2(dry))/3/ 212.2060000;
	Mavdry4=(lag0(dry)+lag1(dry)+lag2(dry)+lag3(dry))/4/ 212.2060000;
	Mavdry6=(lag0(dry)+lag1(dry)+lag2(dry)+lag3(dry)+lag4(dry)+lag5(dry))/6/ 212.2060000;
    Mavdry7=(lag0(dry)+lag1(dry)+lag2(dry)+lag3(dry)+lag4(dry)+lag5(dry)+lag6(dry))/7/ 212.2060000;

	wetst=wet/764.9840000;
	dryst=dry/212.2060000;

mavwet3_actual=(lag0(wet)+lag1(wet)+lag2(wet))/3;
Mavdry3_actual=(lag0(dry)+lag1(dry)+lag2(dry))/3;
Mavdry4_actual=(lag0(dry)+lag1(dry)+lag2(dry)+lag3(dry))/4;
mavannual3_actual=(lag0(annual)+lag1(annual)+lag2(annual))/3;
		Date=mdy(1,1,put(Year,4.));
	    format Date  Year4.;
	if year=2015 then wet=.;
year2=year;
drop year;
Rename Date=Year;
label Dry=Dry season rainfall Wet=Wet season rainfall Annual=Annual rainfall;
run;

proc means data=Mara_gauge_adjusted4;
var gauge_adjusted_mean;
output out=means_month;
run;

data Mara3; set Mara2;
array naro[12] month1-month12;
			do Month=1 to 12;
				Rain=naro[month];
	            lograin=log(rain+1);
        output;
		end;
drop month1-month12;
run;

data Mara4; set Mara3;
        day=1;
		month3 = mdy(put(month,2.),put(day,2.),put(year2,4.));
		format month3 monyy5;
		Date=month3;
		run;

proc sort data=Mara4;
by month3;
run;

data Mara_seasons; set Mara3;
if year2<=1973          then Decade='1964-1973';
else if 1973<year2<=1983 then Decade='1974-1983';
else if 1983<year2<=1993 then Decade='1984-1993';
else if 1993<year2<=2003 then Decade='1994-2003';
else if 2003<year2<=2015 then Decade='2004-2015';
run;

Proc means data=Mara_seasons nway noprint;
class Decade month;
var rain;
output out=Mara5 (drop=_type_ _freq_) mean(rain)=rain_mean cv(rain)=rain_cv stddev(rain)=rain_sd;
run;
proc sort data=Mara5;
by month decade;
run;

proc transpose data=Mara5(sortedby=decade) out=Mara6;
by month;
run;

proc format lib=work;
value monthfmt
1="JAN"
2="FEB"
3="MAR"
4="APR"
5="MAY"
6="JUN"
7="JUL"
8="AUG"
9="SEP"
10="OCT"
11="NOV"
12="DEC"
;
run;

data Mara7; set Mara6;
rename _name_ =Statistic;
D1964_1973 =col1;
D1974_1983 =col1+col2;
D1984_1993 =col1+col2+col3;
D1994_2003 =col1+col2+col3+col4;
D2004_2015 =col1+col2+col3+col4+col5;
run;

data Mara7; set Mara7;
if Month=1 then Month2="Jan";
if Month=2 then Month2="Feb";
if Month=3 then Month2="Mar";
if Month=4 then Month2="Apr";
if Month=5 then Month2="May";
if Month=6 then Month2="Jun";
if Month=7 then Month2="Jul";
if Month=8 then Month2="Aug";
if Month=9 then Month2="Sep";
if Month=10 then Month2="Oct";
if Month=11 then Month2="Nov";
if Month=12 then Month2="Dec";
run;

/*------Modelling temporal trend and seasonality in monthly rainfall for the Mara------*/;
ods graphics on ;
ods output SmoothedCycle=month_SmoothedCycle outliersummary=month_outliersummary ParameterEstimates=month_ParameterEstimates
ComponentSignificance=month_ComponentSignificance filteredseason=filteredseason smoothedseason=smoothedseason 
filteredlevel=filteredlevel smoothedlevel=smoothedlevel filteredslope=filteredslope smoothedslope=smoothedslope fitstatistics=month_fitstatistics3;
proc ucm data=Mara4;
id Date interval=month;
   model rain;
   autoreg;
   level plot=(smooth);
   * slope;
   season length=12 type=trig plot=(filter smooth F_ANNUAL S_ANNUAL);
   forecast back=0 lead=0 plot=(forecasts decomp trend);
run;
ods graphics off;

/*------Modelling temporal trend and variation in the annual rainfall components for the Mara------*/;
ods graphics on;
ods output SmoothedCycle=annual_SmoothedCycle outliersummary=annual_outliersummary ParameterEstimates=annual_ParameterEstimates
ComponentSignificance=annual_ComponentSignificance fitstatistics=annual_fitstatistics2 fitsummary=fitsummary ConvergenceStatus=ConvergenceStatus;
proc ucm data=Mara2;
id Year  interval=year;
   model annual;
   irregular;
   level plot=smooth checkbreak;
   *slope;
   cycle plot=(smooth);
   cycle plot=(smooth);
   *cycle    plot=(filter smooth);
   estimate plot=(loess panel cusum wn);
   forecast back=0 lead=0 plot=(forecasts decomp);
run;
ods graphics off;

/*------Modelling temporal trend and variation in the wet season rainfall components for the Mara------*/;
ods graphics on;
ods output SmoothedCycle=annual_SmoothedCycle outliersummary=annual_outliersummary ParameterEstimates=annual_ParameterEstimates
ComponentSignificance=annual_ComponentSignificance fitstatistics=annual_fitstatistics2 fitsummary=fitsummary ConvergenceStatus=ConvergenceStatus;
proc ucm data=Mara2;
id Year  interval=year;
   model wet;
   irregular;
   level plot=smooth checkbreak;
   *slope;
   cycle plot=(smooth);
   cycle plot=(smooth);
   *cycle    plot=(filter smooth);
   estimate plot=(loess panel cusum wn);
   forecast back=0 lead=0 plot=(forecasts decomp);
run;
ods graphics off;

/*------Modelling temporal trend and variation in the dry season rainfall components for the Mara------*/;
ods graphics on;
ods output SmoothedCycle=annual_SmoothedCycle outliersummary=annual_outliersummary ParameterEstimates=annual_ParameterEstimates
ComponentSignificance=annual_ComponentSignificance fitstatistics=annual_fitstatistics2 fitsummary=fitsummary convergencestatus=convergencestatus;
proc ucm data=Mara2;
id Year  interval=year;
   model dry;
   irregular;
   level plot=(smooth) checkbreak;
   *slope;
   cycle plot=(smooth);
   *cycle    plot=(filter smooth);
   estimate plot=(loess panel cusum wn);
   forecast back=0 lead=0 plot=(forecasts decomp);
  run;
ods graphics off;

/*------Load the monthly rainfall data for Narok------*/;
PROC IMPORT OUT= WORK.Narok 
            DATAFILE= "E:/user/gbartzke/Documents/Climate/PlosOne/Supporting information/S2_data.xlsx" 
            DBMS=EXCEL REPLACE;
     RANGE="Narok_1914_2015$"; 
     GETNAMES=YES;
     MIXED=NO;
     SCANTEXT=YES;
     USEDATE=YES;
     SCANTIME=YES;
RUN;

/*------Derive the annual and seasonal rainfall components for Narok------*/;
data Narok2; set Narok;
	Dry=sum(of month6-month10);
	Wet=lag1(month11)+lag1(month12)+sum(of month1-month5);
	Annual=Wet+Dry;
	year2=year/1000;
	mavannual5_actual=(lag0(annual)+lag1(annual)+lag2(annual)+lag3(annual)+lag4(annual))/5;
	mavwet5_actual=(lag0(wet)+lag1(wet)+lag2(wet)+lag3(wet)+lag4(wet))/5;
	mavwet5=(lag0(wet)+lag1(wet)+lag2(wet)+lag3(wet)+lag4(wet))/5/614.1653465;
    mavannual6=(lag0(annual)+lag1(annual)+lag2(annual)+lag3(annual)+lag4(annual)+lag5(annual))/6;
	mavwet6=(lag0(wet)+lag1(wet)+lag2(wet)+lag3(wet)+lag4(wet)+lag5(wet))/6;

    mavannual7=(lag0(annual)+lag1(annual)+lag2(annual)+lag3(annual)+lag4(annual)+lag5(annual)+lag6(wet))/7;
	mavwet7=(lag0(wet)+lag1(wet)+lag2(wet)+lag3(wet)+lag4(wet)+lag5(wet)+lag6(wet))/6;
	Mavdry2_actual=(lag0(dry)+lag1(dry))/2;
	Mavdry2=(lag0(dry)+lag1(dry))/2/119.3872549;
	Mavdry3=(lag0(dry)+lag1(dry)+lag2(dry))/3/119.3872549;
	Mavdry6=(lag0(dry)+lag1(dry)+lag2(dry)+lag3(dry)+lag4(dry)+lag5(dry))/6/119.3872549;
    Mavdry7=(lag0(dry)+lag1(dry)+lag2(dry)+lag3(dry)+lag4(dry)+lag5(dry)+lag6(dry))/7/119.3872549;

	wetst=wet/614.1653465;
	dryst=dry/119.3872549;

	label dry=Dry season rainfall wet=Wet season rainfall annual=Annual rainfall;

	Date=mdy(1,1,put(year,4.));
	format Date  year4.;
	year2=year;
	drop year;
	Rename Date=Year;
		x=data;
run;

data Narok3; set Narok2;
array naro[12] month1-month12;
			do Month=1 to 12;
				Rain=naro[month];
	            lograin=log(rain+1);
        output;
		end;
drop month1-month12;
run;

proc sort data=Narok2;
by Year;
run;

data Narok4; set Narok3;
        day=1;
		month3 = mdy(put(month,2.),put(day,2.),put(year2,4.));
		format Month3  monyy5.;
		drop Date;
		rename Month3=Date;
		Rain_std=Rain/ 61.3546569;
		Rain_sqrt=sqrt(Rain);
		y=rain;
		bb=month;
run;

proc sort data=Narok4;
by Year;
run;

data Narok4; set Narok4;
if Month=1 then Month2="Jan";
if Month=2 then Month2="Feb";
if Month=3 then Month2="Mar";
if Month=4 then Month2="Apr";
if Month=5 then Month2="May";
if Month=6 then Month2="Jun";
if Month=7 then Month2="Jul";
if Month=8 then Month2="Aug";
if Month=9 then Month2="Sep";
if Month=10 then Month2="Oct";
if Month=11 then Month2="Nov";
if Month=12 then Month2="Dec";
run;

data Narok_seasons; set Narok3;
if year2<=1923 then Decade='1913-1923';
else if 1923<year2<=1933 then Decade='1924-1933';
else if 1933<year2<=1943 then Decade='1934-1943';
else if 1943<year2<=1953 then Decade='1944-1953';
else if 1953<year2<=1963 then Decade='1954-1963';
else if 1963<year2<=1973 then Decade='1964-1973';
else if 1973<year2<=1983 then Decade='1974-1983';
else if 1983<year2<=1993 then Decade='1984-1993';
else if 1993<year2<=2003 then Decade='1994-2003';
else if 2003<year2<=2015 then Decade='2004-2015';
run;

Proc means data=Narok_seasons nway noprint;
class Decade month;
var rain;
output out=Narok5 (drop=_type_ _freq_) mean(rain)=rain_mean cv(rain)=rain_cv stddev(rain)=rain_sd;
run;
proc sort data=Narok5;
by month decade;
run;

proc transpose data=Narok5(sortedby=decade) out=Narok6;
by month;
run;

data Narok7; set Narok6;
rename _name_ =Statistic;
D1913_1923 =col1;
D1924_1933 =col1+col2;
D1934_1943 =col1+col2+col3;
D1944_1953 =col1+col2+col3+col4;
D1954_1963 =col1+col2+col3+col4+col5;
D1964_1973 =col1+col2+col3+col4+col5+col6;
D1974_1983 =col1+col2+col3+col4+col5+col6+col7;
D1984_1993 =col1+col2+col3+col4+col5+col6+col7+col8;
D1994_2003 =col1+col2+col3+col4+col5+col6+col7+col8+col9;
D2004_2015 =col1+col2+col3+col4+col5+col6+col7+col8+col9+col10;
If month=1 then Month2="Jan";
If month=2 then Month2="Feb";
If month=3 then Month2="Mar";
If month=4 then Month2="Apr";
If month=5 then Month2="May";
If month=6 then Month2="Jun";
If month=7 then Month2="Jul";
If month=8 then Month2="Aug";
If month=9 then Month2="Sep";
If month=10 then Month2="Oct";
If month=11 then Month2="Nov";
If month=12 then Month2="Dec";
run;

/*------Modelling temporal trend and seasonality in monthly rainfall for Narok--*/;
ods graphics on;
ods output SmoothedCycle=annual_SmoothedCycle outliersummary=annual_outliersummary ParameterEstimates=annual_ParameterEstimates
ComponentSignificance=annual_ComponentSignificance fitstatistics=fitstatistics;
proc ucm data=Narok4;
id Date  interval=month align=beginning;
   model Rain;
   autoreg;
   level plot=(smooth) checkbreak;
   season length=12 type=trig plot=(smooth);
   * slope;
   estimate plot=(loess panel cusum wn);
   forecast back=0 lead=0 plot=(decomp);
run;
ods graphics off;

/*------Modelling temporal trend and variation in the annual rainfall components for Narok------*/;
ods graphics on;
ods output SmoothedCycle=annual_SmoothedCycle outliersummary=annual_outliersummary ParameterEstimates=annual_ParameterEstimates
ComponentSignificance=annual_ComponentSignificance fitstatistics=fitstatistics;
proc ucm data=Narok2;
id Year  interval=year align=beginning;
   model annual;
   irregular;
   level checkbreak plot=(smooth);
   * slope;
   cycle plot=(smooth);
   cycle plot=(smooth);
   *cycle plot=(smooth);
   estimate plot=(loess panel cusum wn) plot=model;
   forecast back=0 lead=0 plot=(decomp);
run;
ods graphics off;

/*------Modelling temporal trend and variation in the wet season rainfall components for Narok------*/;
ods graphics on;
ods output SmoothedCycle=annual_SmoothedCycle outliersummary=annual_outliersummary ParameterEstimates=annual_ParameterEstimates
ComponentSignificance=annual_ComponentSignificance fitstatistics=fitstatistics;
proc ucm data=Narok2;
id Year  interval=year align=beginning;
   model wet;
   irregular;
   level checkbreak plot=(smooth) /*print=(filter smooth)*/;
   * slope;
   cycle plot=(smooth);
   cycle plot=(smooth);
   *cycle    plot=(filter smooth);
   estimate plot=(loess panel cusum wn);
   forecast back=0 lead=0 plot=(decomp);
run;
ods graphics off;

*------Modelling temporal trend and variation in the dry season rainfall components for Narok------*/;
ods graphics on;
ods output SmoothedCycle=annual_SmoothedCycle outliersummary=annual_outliersummary ParameterEstimates=annual_ParameterEstimates
ComponentSignificance=annual_ComponentSignificance fitstatistics=fitstatistics;
proc ucm data=Narok2;
id Year  interval=year align=beginning;
   model dry;
   irregular;
   level plot=(smooth) checkbreak /*print=(filter smooth)*/;
   * slope;
   cycle plot=(smooth);
   *cycle    plot=(smooth);
   estimate plot=(loess panel cusum wn);
   forecast back=0 lead=0 plot=(decomp);
run;
ods graphics off;

/*------Plot the distribution of monthly rainfall for the Mara------*/
%let outdir=~\Figures\; 
ods path(prepend) work.templat(update);
proc template;
define style myfont;
parent=styles.listing;
style
GraphFonts   /
'GraphDataFont'     = ("Arial",12pt)
'GraphUnicodeFont'  = ("Arial",12pt)
'GraphValueFont'    = ("Arial",11pt)
'GraphLabelFont'    = ("Arial",10pt, bold)
'GraphFootnoteFont' = ("Arial",9pt)
'GraphTitleFont'    = ("Arial",11pt, bold)
'GraphAnnoFont'     = ("Arial",8pt);
class GraphDataDefault/;
end;
run;
options orientation=Landscape nodate nonumber; 
goptions reset=all ;  
ods results off;
ods listing close;
ODS _ALL_ CLOSE;
ods listing gpath="&outdir" (url=none) file='sastest.html'
      image_dpi=400 style=myfont;

ods graphics on / imagename='Fig2A' width=16cm height=9cm IMAGEFMT = tiff;
proc sgplot data=Mara_gauge_adjusted4 noautolegend;
vbar  month2 / response=Gauge_adjusted_mean stat=mean limits=both limitstat=stderr fillattrs=(color=salmon) datalabel 
DATALABELATTRS=(Color=black Family=Arial Size=8 Style=normal Weight=normal ) nostatlabel DATALABELPOS=bottom 
dataskin=crisp;
label Gauge_adjusted_mean ="Mean";
format Gauge_adjusted_mean comma2.1;
vline month2 / response=Gauge_adjusted_mean stat=mean lineattrs=(color=magenta pattern=1 thickness=3);
refline 82 / axis=y lineattrs=(color=black pattern=4 thickness=3) ;
title "Mara mean monthly rainfall (mean = 82.0 mm, SD = 53.6 mm)";
yaxis label="Mean monthly rainfall (mm)";
xaxis offsetmin=0.075 discreteorder=data label="Month";
inset '(A)' /noborder position=Topleft textattrs=(size=12 weight=bold);
run;
quit;

/*------Plot the decadal averages of the total monthly rainfall for the Mara------*/
%let outdir=~\Supporting information\;
ods path(prepend) work.templat(update);
proc template;
 define style myfont;
   parent=styles.listing;
   style
			GraphFonts   /
			'GraphDataFont'     = ("Arial",8pt)
			'GraphUnicodeFont'  = ("Arial",10pt)
			'GraphValueFont'    = ("Arial",12pt)
			'GraphLabelFont'    = ("Arial",12pt)
			'GraphFootnoteFont' = ("Arial",10pt)
			'GraphTitleFont'    = ("Arial",12pt,bold)
			'GraphAnnoFont'     = ("Arial",10pt); 
   /* The GraphBar element must be included with the
      FILLPATTERN option in order to use fill patterns. */
   style GraphBar from GraphComponent /                                 
         displayopts = "fillpattern";  
   
   /* Fill patterns are defined using the FILLPATTERN 
	  style element attribute. 
	  COLOR is used for the bar fill colors
	  CONTRASTCOLOR is used for the line colors */

      style GraphData1 from GraphData1 /                                      
         fillpattern = "L1";                                                  
      style GraphData2 from GraphData2 /                                      
         fillpattern = "X1";                                                  
      style GraphData3 from GraphData3 /                                      
         fillpattern = "R1";                                                  
      style GraphData4 from GraphData4 /                                      
         fillpattern = "L2";                                                  
      style GraphData5 from GraphData5 /                                      
         fillpattern = "X2";                                                  
      style GraphData6 from GraphData6 /                                      
         fillpattern = "R2";                                                  
      style GraphData7 from GraphData7 /                                      
         fillpattern = "L3";                                                  
      style GraphData8 from GraphData8 /                                      
         fillpattern = "X3";                                                  
      style GraphData9 from GraphData9 /                                      
         fillpattern = "R3";                                                  
      style GraphData10 from GraphData10 /                                    
         fillpattern = "L4";                                                  
      style GraphData11 from GraphData11 /                                    
         fillpattern = "X4";                                                  
      style GraphData12 from GraphData12 /                                    
         fillpattern = "R4";                                                  
      style GraphData13 from GraphComponent /                                 
         fillpattern = "L5";                                                  
      style GraphData14 from GraphComponent /                                 
         fillpattern = "X5";                                                  
      style GraphData15 from GraphComponent /                                 
         fillpattern = "R5";         
     end;
run;
options orientation=Landscape nodate nonumber;  
goptions reset=all ;  
ods results off;
ods listing close;
ODS _ALL_ CLOSE; 
ods listing gpath="&outdir" (url=none) file='sastest.html'
image_dpi=400  style=myfont;   
ods graphics on / imagename='S3A_fig' width=16cm height=9cm IMAGEFMT = tiff;	 
ods listing image_dpi=400 style=myfont;
proc sgplot data=Mara7;
where Statistic='rain_mean';
band   x=month2 lower=0                       upper=D1964_1973  /legendlabel='1964-1973' name='S6';
band   x=month2 lower=D1964_1973 upper=D1974_1983  /legendlabel='1974-1983' name='S7';
band   x=month2 lower=D1974_1983 upper=D1984_1993  /legendlabel='1984-1993' name='S8';
band   x=month2 lower=D1984_1993 upper=D1994_2003  /legendlabel='1994-2003' name='S9';
band   x=month2 lower=D1994_2003 upper=D2004_2015  /legendlabel='2004-2015' name='S10';
xaxis label='Month'  /*values=(1 to 12 by 1)*/;
yaxis label='Cumulative average monthly rainfall (mm)' ;
Title 'Cumulative average monthly rainfall for each decade in Mara';
Keylegend  'S6' 'S7' 'S8' 'S9' 'S10' / location=outside across=5 down=2;
inset '(A)' /noborder position=Topleft textattrs=(size=12 weight=bold);
run;
quit;

/*------Plot the standardized moving averages of the wet season and dry season rainfall components for the Mara------*/
%let outdir=~\Supporting information\; 
ods path(prepend) work.templat(update);
proc template;
define style myfont;
parent=styles.listing;
style
GraphFonts   /
'GraphDataFont'     = ("Arial",12pt)
'GraphUnicodeFont'  = ("Arial",12pt)
'GraphValueFont'    = ("Arial",11pt)
'GraphLabelFont'    = ("Arial",11pt, bold)
'GraphFootnoteFont' = ("Arial",9pt)
'GraphTitleFont'    = ("Arial",11pt, bold)
'GraphAnnoFont'     = ("Arial",8pt);
class GraphDataDefault/;
end;
run;
options orientation=Landscape nodate nonumber; 
goptions reset=all ;  
ods results off;
ods listing close;
ODS _ALL_ CLOSE; 
ods listing gpath="&outdir" (url=none) file='sastest.html'
      image_dpi=400 style=myfont;

ods graphics on / imagename='S4A_fig' width=12cm height=7cm IMAGEFMT = tiff;	 
proc sgplot data=Mara2  noautolegend;
needle      x=Year  y=wetst/lineattrs=(pattern=1 color=red thickness=1) baseline=1 legendlabel='Wet season' name='S1';
pbspline    x=Year  y=mavwet3 /Lineattrs=(color=red pattern=1 thickness=2)  nomarkers nolegfit maxpoints=200 nknots=100 legendlabel='Wet season' name='S1';
needle      x=Year  y=dryst/  lineattrs=(pattern=4 color=blue thickness=1) baseline=1 legendlabel='Dry season' name='S2'; 
pbspline    x=Year  y=mavdry3 / Lineattrs=(color=blue pattern=1 thickness=2)  nomarkers nolegfit maxpoints=200 nknots=100 legendlabel='Dry season' name='S2';
xaxis label='Year';
yaxis label='Total rainfall (mm)/ mean'  min=0 ;
Title 'Trend in wet and dry season rainfall in Mara';
Keylegend  'S1' 'S2' /location=inside;
inset '(A)' /noborder position=Topleft textattrs=(size=12 weight=bold);
run;
quit;

/*------Plot temporal trend and seasonality in monthly rainfall for the Mara------*/
%let outdir=~\Figures\Mara\monthly; 
ods path(prepend) work.templat(update);
proc template;
define style myfont;
parent=styles.listing;
style
GraphFonts   /
'GraphDataFont'     = ("Arial",8pt)
'GraphUnicodeFont'  = ("Arial",8pt)
'GraphValueFont'    = ("Arial",9pt)
'GraphLabelFont'    = ("Arial",11pt, bold)
'GraphFootnoteFont' = ("Arial",9pt)
'GraphTitleFont'    = ("Arial",11pt, bold)
'GraphAnnoFont'     = ("Arial",8pt);
class GraphDataDefault/
markersize = 2px;
end;
run;
options orientation=Landscape nodate nonumber; 
goptions reset=all ;  
/* This step uses multiple PROC SGPLOT procedures  */
/* to write multiple PNG files to disk.  Note that */
/* this step uses the IMAGENAME= option on the ODS */
/* GRAPHICS ON statement to name each PNG file     */
/* that is written to disk.                        */
ods results off;
ods listing close;
ods listing gpath="&outdir" (url=none) file='sastest.html'
      image_dpi=400 style=myfont;

/*------Modelling temporal trend and seasonality in monthly rainfall for the Mara------*/;
ods graphics on/width=8cm height=6.35cm IMAGEFMT = tiff;
ods output SmoothedCycle=month_SmoothedCycle outliersummary=month_outliersummary ParameterEstimates=month_ParameterEstimates
ComponentSignificance=month_ComponentSignificance filteredseason=filteredseason smoothedseason=smoothedseason 
filteredlevel=filteredlevel smoothedlevel=smoothedlevel filteredslope=filteredslope smoothedslope=smoothedslope fitstatistics=month_fitstatistics3;
proc ucm data=Mara4;
id Date interval=month;
   model rain;
   autoreg;
   level plot=(smooth) /*print=(filter smooth)*/;
   season length=12 type=trig plot=smooth/*print=(filter smooth)*/;
   forecast back=0 lead=0 plot=(forecasts decomp trend);
run;
ods graphics off;

/*------Plot temporal trend and variation in the annual rainfall components for the Mara------*/;
%let outdir=~\Figures\Mara\annual;  
ods path(prepend) work.templat(update);
proc template;
define style myfont;
parent=styles.listing;
style
GraphFonts   /
'GraphDataFont'     = ("Arial",8pt)
'GraphUnicodeFont'  = ("Arial",8pt)
'GraphValueFont'    = ("Arial",9pt)
'GraphLabelFont'    = ("Arial",11pt, bold)
'GraphFootnoteFont' = ("Arial",9pt)
'GraphTitleFont'    = ("Arial",10pt, bold)
'GraphAnnoFont'     = ("Arial",8pt);
style GraphBackground /  backgroundcolor=blue;
end;
run;
options orientation=Landscape nodate nonumber; 
goptions reset=all ;  
/* This step uses multiple PROC SGPLOT procedures  */
/* to write multiple PNG files to disk.  Note that */
/* this step uses the IMAGENAME= option on the ODS */
/* GRAPHICS ON statement to name each PNG file     */
/* that is written to disk.                        */
ods results off;
ods listing close; 
ods listing gpath="&outdir" (url=none) file='sastest.html'
      image_dpi=400 style=myfont;

/*------Modeling temporal trend and variation in the annual rainfall components for the Mara------*/
ods graphics on /width=8cm height=6.35cm IMAGEFMT = tiff;
ods output SmoothedCycle=annual_SmoothedCycle outliersummary=annual_outliersummary ParameterEstimates=annual_ParameterEstimates
ComponentSignificance=annual_ComponentSignificance fitstatistics=annual_fitstatistics2 fitsummary=fitsummary ConvergenceStatus=ConvergenceStatus;
proc ucm data=Mara2;
id Year  interval=year;
   model annual;
   irregular;
   level plot=smooth;
   *slope;
   cycle plot=(smooth);
   cycle plot=(smooth);
   *cycle    plot=(filter smooth);
   estimate back=0 plot=(loess panel cusum wn);
   forecast back=0 lead=0 plot=(forecasts decomp);
run;
ods graphics off;

/*------Plot temporal trend and variation in the wet season rainfall components for the Mara------*/
%let outdir=~\Figures\Mara\wet; 
ods path(prepend) work.templat(update);
proc template;
define style myfont;
parent=styles.listing;
style
GraphFonts   /
'GraphDataFont'     = ("Arial",8pt)
'GraphUnicodeFont'  = ("Arial",8pt)
'GraphValueFont'    = ("Arial",9pt)
'GraphLabelFont'    = ("Arial",11pt, bold)
'GraphFootnoteFont' = ("Arial",9pt)
'GraphTitleFont'    = ("Arial",11pt, bold)
'GraphAnnoFont'     = ("Arial",8pt);
end;
run;
options orientation=Landscape nodate nonumber; 
goptions reset=all ;  
/* This step uses multiple PROC SGPLOT procedures  */
/* to write multiple PNG files to disk.  Note that */
/* this step uses the IMAGENAME= option on the ODS */
/* GRAPHICS ON statement to name each PNG file     */
/* that is written to disk.                        */
ods results off;
ods listing close; 
ods listing gpath="&outdir" (url=none) file='sastest.html'
      image_dpi=400 style=myfont;

/*------Modelling temporal trend and variation in the wet season rainfall components for the Mara------*/
ods graphics on/width=8cm height=6.35cm IMAGEFMT = tiff;
ods output SmoothedCycle=annual_SmoothedCycle outliersummary=annual_outliersummary ParameterEstimates=annual_ParameterEstimates
ComponentSignificance=annual_ComponentSignificance fitstatistics=annual_fitstatistics2 fitsummary=fitsummary ConvergenceStatus=ConvergenceStatus;
proc ucm data=Mara2;
id Year  interval=year;
   model wet;
   irregular;
   level plot=smooth;
   *slope;
   cycle plot=(smooth);
   cycle plot=(smooth);
   *cycle    plot=(filter smooth);
   estimate back=0 plot=(loess panel cusum wn);
   forecast back=0 lead=0 plot=(forecasts decomp);
run;
ods graphics off;

/*------Plot temporal trend and variation in the dry season rainfall components for the Mara------*/
%let outdir=~\Figures\Mara\dry; 
ods path(prepend) work.templat(update);
proc template;
define style myfont;
parent=styles.listing;
style
GraphFonts   /
'GraphDataFont'     = ("Arial",8pt)
'GraphUnicodeFont'  = ("Arial",8pt)
'GraphValueFont'    = ("Arial",9pt)
'GraphLabelFont'    = ("Arial",11pt, bold)
'GraphFootnoteFont' = ("Arial",9pt)
'GraphTitleFont'    = ("Arial",11pt, bold)
'GraphAnnoFont'     = ("Arial",8pt);
style GraphBackground /  backgroundcolor=blue;
end;
run;
options orientation=Landscape nodate nonumber; 
goptions reset=all ;  
/* This step uses multiple PROC SGPLOT procedures  */
/* to write multiple PNG files to disk.  Note that */
/* this step uses the IMAGENAME= option on the ODS */
/* GRAPHICS ON statement to name each PNG file     */
/* that is written to disk.                        */
ods results odistributionff;
ods listing close; 
ods listing gpath="&outdir" (url=none) file='sastest.html'
      image_dpi=400 style=myfont;

/*------Modelling temporal trend and variation in the dry season rainfall components for the Mara------*/
ods graphics on/width=8cm height=6.35cm IMAGEFMT = tiff;
ods output SmoothedCycle=annual_SmoothedCycle outliersummary=annual_outliersummary ParameterEstimates=annual_ParameterEstimates
ComponentSignificance=annual_ComponentSignificance fitstatistics=annual_fitstatistics2 fitsummary=fitsummary ConvergenceStatus=ConvergenceStatus;
proc ucm data=Mara2;
id Year  interval=year;
   model dry;
   irregular;
   level plot=smooth;
   *slope;
   cycle plot=(smooth);
   *cycle    plot=(filter smooth);
   estimate back=0 plot=(loess panel cusum wn);
   forecast back=0 lead=0 plot=(forecasts decomp);
run;
ods graphics off;

/*------Plot the distribution of monthly rainfall for the Narok------*/
%let outdir=~\Figures\; 
ods path(prepend) work.templat(update);
proc template;
define style myfont;
parent=styles.listing;
style
GraphFonts   /
'GraphDataFont'     = ("Arial",12pt)
'GraphUnicodeFont'  = ("Arial",12pt)
'GraphValueFont'    = ("Arial",11pt)
'GraphLabelFont'    = ("Arial",10pt, bold)
'GraphFootnoteFont' = ("Arial",9pt)
'GraphTitleFont'    = ("Arial",12pt, bold)
'GraphAnnoFont'     = ("Arial",8pt);
class GraphDataDefault/;
end;
run;
options orientation=Landscape nodate nonumber; 
goptions reset=all ;  
ods results off;
ods listing close;
ODS _ALL_ CLOSE;
ods listing gpath="&outdir" (url=none) file='sastest.html'
      image_dpi=400 style=myfont;

ods graphics on / imagename='Fig2B' width=17cm height=8cm IMAGEFMT = tiff;
proc sgplot data=Narok4 noautolegend;
vbar  month2 / response=Rain stat=mean limits=both limitstat=stderr fillattrs=(color=salmon) datalabel 
DATALABELATTRS=(Color=black Family=Arial Size=8 Style=normal Weight=normal ) nostatlabel DATALABELPOS=bottom 
dataskin=crisp;
label Rain="Mean";
format Rain comma2.1;
vline month2 / response=Rain stat=mean lineattrs=(color=magenta pattern=1 thickness=3);
refline 61.4 / axis=y lineattrs=(color=black pattern=4 thickness=3) ;
title "Narok mean monthly rainfall (mean = 61.4 mm, SD = 63.4 mm)";
yaxis label="Mean monthly rainfall (mm)";
xaxis offsetmin=0.075 discreteorder=data label="Month";
inset '(B)' /noborder position=Topleft textattrs=(size=12 weight=bold);
run;
quit;

/*------Plot the decadal averages of the total monthly rainfall for Narok------*/
%let outdir=~\Supporting information\;
ods path(prepend) work.templat(update);
proc template;
 define style myfont;
   parent=styles.listing;
   style
			GraphFonts   /
	'GraphDataFont'     = ("Arial",8pt)
			'GraphUnicodeFont'  = ("Arial",10pt)
			'GraphValueFont'    = ("Arial",12pt)
			'GraphLabelFont'    = ("Arial",12pt)
			'GraphFootnoteFont' = ("Arial",10pt)
			'GraphTitleFont'    = ("Arial",12pt,bold)
			'GraphAnnoFont'     = ("Arial",10pt); 
   /* The GraphBar element must be included with the
      FILLPATTERN option in order to use fill patterns. */
   style GraphBar from GraphComponent /                                 
         displayopts = "fillpattern";  
   
   /* Fill patterns are defined using the FILLPATTERN 
	  style element attribute. 
	  COLOR is used for the bar fill colors
	  CONTRASTCOLOR is used for the line colors */

      style GraphData1 from GraphData1 /                                      
         fillpattern = "L1";                                                  
      style GraphData2 from GraphData2 /                                      
         fillpattern = "X1";                                                  
      style GraphData3 from GraphData3 /                                      
         fillpattern = "R1";                                                  
      style GraphData4 from GraphData4 /                                      
         fillpattern = "L2";                                                  
      style GraphData5 from GraphData5 /                                      
         fillpattern = "X2";                                                  
      style GraphData6 from GraphData6 /                                      
         fillpattern = "R2";                                                  
      style GraphData7 from GraphData7 /                                      
         fillpattern = "L3";                                                  
      style GraphData8 from GraphData8 /                                      
         fillpattern = "X3";                                                  
      style GraphData9 from GraphData9 /                                      
         fillpattern = "R3";                                                  
      style GraphData10 from GraphData10 /                                    
         fillpattern = "L4";                                                  
      style GraphData11 from GraphData11 /                                    
         fillpattern = "X4";                                                  
      style GraphData12 from GraphData12 /                                    
         fillpattern = "R4";                                                  
      style GraphData13 from GraphComponent /                                 
         fillpattern = "L5";                                                  
      style GraphData14 from GraphComponent /                                 
         fillpattern = "X5";                                                  
      style GraphData15 from GraphComponent /                                 
         fillpattern = "R5";         
     end;
run;
options orientation=Landscape nodate nonumber;  
goptions reset=all ;  
ods results off;
ods listing close;
ODS _ALL_ CLOSE;
ods listing gpath="&outdir" (url=none) file='sastest.html'
      image_dpi=400  style=myfont;   
 
ods graphics on / imagename='S3B_fig' width=16cm height=9cm IMAGEFMT = tiff;	 
proc sgplot data=Narok7;
where Statistic='rain_mean';
band   x=month2 lower=0          upper=D1913_1923  /legendlabel='1913-1923' name='S1';
band   x=month2 lower=D1913_1923 upper=D1924_1933  /legendlabel='1924-1933' name='S2';
band   x=month2 lower=D1924_1933 upper=D1934_1943  /legendlabel='1934-1943' name='S3';
band   x=month2 lower=D1934_1943 upper=D1944_1953  /legendlabel='1944-1953' name='S4';
band   x=month2 lower=D1944_1953 upper=D1954_1963  /legendlabel='1954-1963' name='S5';
band   x=month2 lower=D1954_1963 upper=D1964_1973  /legendlabel='1964-1973' name='S6';
band   x=month2 lower=D1964_1973 upper=D1974_1983  /legendlabel='1974-1983' name='S7';
band   x=month2 lower=D1974_1983 upper=D1984_1993  /legendlabel='1984-1993' name='S8';
band   x=month2 lower=D1984_1993 upper=D1994_2003  /legendlabel='1994-2003' name='S9';
band   x=month2 lower=D1994_2003 upper=D2004_2015  /legendlabel='2004-2015' name='S10';
xaxis label='Month' /*values=(1 to 12 by 1)*/;
yaxis label='Cumulative average monthly rainfall (mm)' ;
Title 'Cumulative average monthly rainfall for each decade in Narok';
Keylegend  'S1' 'S2' 'S3' 'S4' 'S5' 'S6' 'S7' 'S8' 'S9' 'S10' / location=outside across=5 down=2;
inset '(B)' /noborder position=Topleft textattrs=(size=12 weight=bold);
run;
quit;

/*------Plot the standardized moving averages of the wet season and dry season rainfall components for Narok------*/
%let outdir=~\Supporting information\; 
ods path(prepend) work.templat(update);
proc template;
define style myfont;
parent=styles.listing;
style
GraphFonts   /
'GraphDataFont'     = ("Arial",12pt)
'GraphUnicodeFont'  = ("Arial",12pt)
'GraphValueFont'    = ("Arial",11pt)
'GraphLabelFont'    = ("Arial",11pt, bold)
'GraphFootnoteFont' = ("Arial",9pt)
'GraphTitleFont'    = ("Arial",11pt, bold)
'GraphAnnoFont'     = ("Arial",8pt);
class GraphDataDefault/;
end;
run;
options orientation=Landscape nodate nonumber; 
goptions reset=all ;  
ods results off;
ods listing close;
ODS _ALL_ CLOSE;
ods listing gpath="&outdir" (url=none) file='sastest.html'
      image_dpi=400 style=myfont;

ods graphics on / imagename='S4B_fig' width=12cm height=7cm IMAGEFMT = tiff;	 
proc sgplot data=Narok2  noautolegend;
needle      x=Year  y=wetst/lineattrs=(pattern=1 color=red thickness=1) baseline=1 legendlabel='Wet season' name='S1';
pbspline    x=Year  y=mavwet5 /Lineattrs=(color=red pattern=1 thickness=2)  nomarkers nolegfit maxpoints=200 nknots=100 legendlabel='Wet season' name='S1';
needle      x=Year  y=dryst/  lineattrs=(pattern=4 color=blue thickness=1) baseline=1 legendlabel='Dry season' name='S2'; 
pbspline    x=Year  y=mavdry2 / Lineattrs=(color=blue pattern=1 thickness=2)  nomarkers nolegfit maxpoints=200 nknots=100 legendlabel='Dry season' name='S2';
xaxis label='Year';
yaxis label='Total rainfall (mm)/ mean'  min=0 ;
Title 'Trend in wet and dry season rainfall in Narok';
Keylegend  'S1' 'S2' /location=inside;
inset '(B)' /noborder position=Topleft textattrs=(size=12 weight=bold);
run;
quit;

/*------Plot temporal trend and seasonality in monthly rainfall for Narok------*/
%let outdir=~\Figures\Narok\monthly;
ods path(prepend) work.templat(update);
proc template;
define style myfont;
parent=styles.listing;
style
GraphFonts   /
'GraphDataFont'     = ("Arial",8pt)
'GraphUnicodeFont'  = ("Arial",8pt)
'GraphValueFont'    = ("Arial",9pt)
'GraphLabelFont'    = ("Arial",11pt, bold)
'GraphFootnoteFont' = ("Arial",9pt)
'GraphTitleFont'    = ("Arial",11pt, bold)
'GraphAnnoFont'     = ("Arial",8pt);
class GraphBackground /
backgroundcolor=blue;
class GraphDataDefault/
markersize = 2px;
class GraphPrediction/
linethickness = 10px;
end;
run;
options orientation=Landscape nodate nonumber; 
goptions reset=all ;  
/* This step uses multiple PROC SGPLOT procedures  */
/* to write multiple PNG files to disk.  Note that */
/* this step uses the IMAGENAME= option on the ODS */
/* GRAPHICS ON statement to name each PNG file     */
/* that is written to disk.                        */
ods results off;
ods listing close; 
ods listing gpath="&outdir" (url=none) file='sastest.html'
      image_dpi=400 style=myfont;

/*------Modelling temporal trend and seasonality in monthly rainfall for Narok------*/;
ods graphics on/width=8cm height=6.35cm IMAGEFMT = tiff;
ods output SmoothedCycle=annual_SmoothedCycle outliersummary=annual_outliersummary ParameterEstimates=annual_ParameterEstimates
ComponentSignificance=annual_ComponentSignificance fitstatistics=fitstatistics;
proc ucm data=Narok4;
id Date  interval=month align=beginning;
   model Rain;
   autoreg;
   level plot=(smooth) checkbreak /*print=(filter smooth)*/;
   season length=12 type=trig plot=(smooth) /*print=(filter smooth)*/;
   * slope;
   *cycle plot=(smooth);
   *cycle plot=(smooth);
   *cycle    plot=(filter smooth);
   estimate plot=(loess panel cusum wn);
   forecast back=0 lead=0 plot=(decomp);
run;
ods graphics off;

/*------Plot temporal trend and variation the annual rainfall components for Narok------*/
%let outdir=~\Figures\Narok\annual;  
ods path(prepend) work.templat(update);
proc template;
define style myfont;
parent=styles.listing;
style
GraphFonts   /
'GraphDataFont'     = ("Arial",8pt)
'GraphUnicodeFont'  = ("Arial",8pt)
'GraphValueFont'    = ("Arial",9pt)
'GraphLabelFont'    = ("Arial",11pt, bold)
'GraphFootnoteFont' = ("Arial",9pt)
'GraphTitleFont'    = ("Arial",10pt, bold)
'GraphAnnoFont'     = ("Arial",8pt);
end;
run;
options orientation=Landscape nodate nonumber; 
goptions reset=all;
/* This step uses multiple PROC SGPLOT procedures  */
/* to write multiple PNG files to disk.  Note that */
/* this step uses the IMAGENAME= option on the ODS */
/* GRAPHICS ON statement to name each PNG file     */
/* that is written to disk.                        */
ods results off;
ods listing close; 
ods listing gpath="&outdir" (url=none) file='sastest.html'
      image_dpi=400 style=myfont;

/*------Modelling temporal trend and variation the annual rainfall components for Narok------*/
ods graphics on /width=8cm height=6.35cm IMAGEFMT = tiff;
ods output SmoothedCycle=annual_SmoothedCycle outliersummary=annual_outliersummary ParameterEstimates=annual_ParameterEstimates
ComponentSignificance=annual_ComponentSignificance fitstatistics=fitstatistics;
proc ucm data=Narok2;
id Year  interval=year align=beginning;
   model annual;
   irregular;
   level plot=(smooth);
   * slope;
   cycle plot=(smooth);
   cycle plot=(smooth);
   *cycle    plot=(filter smooth);
   estimate plot=(loess panel cusum wn);
   forecast back=0 lead=0 plot=(decomp);
run;
ods graphics off;

/*------Plot temporal trend and variation the wet season rainfall components for Narok------*/
%let outdir=~\Figures\Narok\wet;   
ods path(prepend) work.templat(update);
proc template;
define style myfont;
parent=styles.listing;
style
GraphFonts   /
'GraphDataFont'     = ("Arial",8pt)
'GraphUnicodeFont'  = ("Arial",8pt)
'GraphValueFont'    = ("Arial",9pt)
'GraphLabelFont'    = ("Arial",11pt, bold)
'GraphFootnoteFont' = ("Arial",9pt)
'GraphTitleFont'    = ("Arial",11pt, bold)
'GraphAnnoFont'     = ("Arial",8pt);
end;
run;
options orientation=Landscape nodate nonumber; 
goptions reset=all ;  
/* This step uses multiple PROC SGPLOT procedures  */
/* to write multiple PNG files to disk.  Note that */
/* this step uses the IMAGENAME= option on the ODS */
/* GRAPHICS ON statement to name each PNG file     */
/* that is written to disk.                        */
ods results off;
ods listing close; 
ods listing gpath="&outdir" (url=none) file='sastest.html'
      image_dpi=400 style=myfont;

/*------Modelling temporal trend and variation the wet season rainfall components for Narok------*/
ods graphics on /width=8cm height=6.35cm IMAGEFMT = tiff;
ods output SmoothedCycle=annual_SmoothedCycle outliersummary=annual_outliersummary ParameterEstimates=annual_ParameterEstimates
ComponentSignificance=annual_ComponentSignificance fitstatistics=fitstatistics;
proc ucm data=Narok2;
id Year  interval=year align=beginning;
   model wet;
   irregular;
   level plot=(smooth);
   * slope;
   cycle plot=(smooth);
   cycle plot=(smooth);
   *cycle    plot=(filter smooth);
   estimate plot=(loess panel cusum wn);
   forecast back=0 lead=0 plot=(decomp);
run;
ods graphics off;

/*------Plot temporal trend and variation the dry season rainfall components for Narok------*/
%let outdir=~\Figures\Narok\dry;   
ods path(prepend) work.templat(update);
proc template;
define style myfont;
parent=styles.listing;
style
GraphFonts   /
'GraphDataFont'     = ("Arial",8pt)
'GraphUnicodeFont'  = ("Arial",8pt)
'GraphValueFont'    = ("Arial",9pt)
'GraphLabelFont'    = ("Arial",11pt, bold)
'GraphFootnoteFont' = ("Arial",9pt)
'GraphTitleFont'    = ("Arial",11pt, bold)
'GraphAnnoFont'     = ("Arial",8pt);
end;
run;
options orientation=Landscape nodate nonumber; 
goptions reset=all ;  
/* This step uses multiple PROC SGPLOT procedures  */
/* to write multiple PNG files to disk.  Note that */
/* this step uses the IMAGENAME= option on the ODS */
/* GRAPHICS ON statement to name each PNG file     */
/* that is written to disk.                        */
ods results off;
ods listing close; 
ods listing gpath="&outdir" (url=none) file='sastest.html'
      image_dpi=400 style=myfont;

/*------Modelling temporal trend and variation the dry season rainfall components for Narok------*/
ods graphics on /width=8cm height=6.35cm IMAGEFMT = tiff;
ods output SmoothedCycle=annual_SmoothedCycle outliersummary=annual_outliersummary ParameterEstimates=annual_ParameterEstimates
ComponentSignificance=annual_ComponentSignificance fitstatistics=fitstatistics;
proc ucm data=Narok2;
id Year  interval=year align=beginning;
   model dry;
   irregular;
   level plot=(smooth);
   * slope;
   cycle plot=(smooth);
   *cycle    plot=(filter smooth);
   estimate plot=(loess panel cusum wn);
   forecast back=0 lead=0 plot=(decomp);
run;
ods graphics off;
