# Supplementary material for: Rainfall trends and variation in the Maasai Mara ecosystem and their implications for animal population and biodiversity dynamics
Source: PLoS One. 2018 Sep 19;13(9):e0202814. doi: 10.1371/journal.pone.0202814 (PMC6145597; doi:10.1371/journal.pone.0202814)
Supplement: S1 Table — (XLSX) [file pone.0202814.s018.xlsx]

## Sheet: Tabelle1
S 1 Table Significance analysis of components (based on the final state) of monthly rainfall.
	Maraa			Narokb
Component	Degrees of freedom	Chi-Square	Approx. P-valuec	Degrees of freedom	Chi-Square	Approx. P-valuec
Level	1	1647.4	<0.0001	1	185.13	<0.0001
Autoregressive	1	108.47	<0.0001	1	108.75	<0.0001
Season	11	162.43	<0.0001	11	474.88	<0.0001
aRainfall recordings were derived from 15 gauges (Eq. 3 in S 1 Text) during 1965-2015.
bRainfall was recorded during 1913-2015.
cBased on the Wald test. Significant components are marked in bold face font.
